# Supplementary material for: ﻿The genus Batophila Foudras, 1860 (Coleoptera, Chrysomeliae, Galerucinae, Alticitae) in Taiwan, with descriptions of 11 new species
Source: Zookeys. 2025 Nov 3;1258:73–118. doi: 10.3897/zookeys.1258.163900 (PMC12603648; doi:10.3897/zookeys.1258.163900)
Supplement: XML Treatment for Batophila choui [file zookeys.1258.163900-treatment3.xml]

<!DOCTYPE tp:taxon-treatment
  PUBLIC "-//TaxonX//DTD Taxonomic Treatment Publishing DTD v0 20100105//EN" "tax-treatment-NSO.dtd">
<tp:taxon-treatment xmlns:tp="http://www.plazi.org/taxpub"><tp:treatment-meta><kwd-group><label>Taxon classification</label><kwd>
              <named-content content-type="kingdom">Animalia</named-content>
            </kwd><kwd>
              <named-content content-type="order">Coleoptera</named-content>
            </kwd><kwd>
              <named-content content-type="family">Chrysomelidae</named-content>
            </kwd></kwd-group><mixed-citation publication-type="journal"><person-group><name><surname>Lee</surname><given-names>Chi-Feng</given-names></name></person-group><article-title>﻿The genus <italic><tp:taxon-name><tp:taxon-name-part taxon-name-part-type="genus" reg="Batophila">Batophila</tp:taxon-name-part></tp:taxon-name></italic> Foudras, 1860 (<tp:taxon-name><tp:taxon-name-part taxon-name-part-type="order">Coleoptera</tp:taxon-name-part></tp:taxon-name>, Chrysomeliae, <tp:taxon-name><tp:taxon-name-part taxon-name-part-type="subfamily">Galerucinae</tp:taxon-name-part></tp:taxon-name>, <tp:taxon-name><tp:taxon-name-part taxon-name-part-type="supertribe">Alticitae</tp:taxon-name-part></tp:taxon-name>) in Taiwan, with descriptions of 11 new species</article-title><source>Zookeys</source><day>03</day><month>11</month><year>2025</year><volume>1258</volume><fpage>73</fpage><lpage>118</lpage><pub-id pub-id-type="doi">10.3897/zookeys.1258.163900</pub-id></mixed-citation></tp:treatment-meta><tp:nomenclature><label>﻿</label><tp:taxon-name><object-id xmlns:xlink="http://www.w3.org/1999/xlink" content-type="arpha" xlink:type="simple">B2C97F06-5801-5200-BB98-28B3C699CEA7</object-id>
            <tp:taxon-name-part taxon-name-part-type="genus" reg="Batophila">Batophila</tp:taxon-name-part>
            <tp:taxon-name-part taxon-name-part-type="species" reg="choui">choui</tp:taxon-name-part>
            <object-id xmlns:xlink="http://www.w3.org/1999/xlink" content-type="zoobank" xlink:type="simple">https://zoobank.org/96FCCE48-AD8C-4E36-BFA8-14DCAD085CE2</object-id>
          </tp:taxon-name><tp:taxon-status xmlns:xlink="http://www.w3.org/1999/xlink" xlink:type="simple">sp. nov.</tp:taxon-status><xref ref-type="fig" rid="F5">Figs 5</xref><xref ref-type="fig" rid="F6">, 6</xref><xref ref-type="fig" rid="F7">, 7</xref><tp:nomenclature-citation-list><tp:nomenclature-citation><tp:taxon-name>
                <tp:taxon-name-part taxon-name-part-type="genus" reg="Batophila">Batophila</tp:taxon-name-part> <tp:taxon-name-part taxon-name-part-type="species" reg="acutangula">acutangula</tp:taxon-name-part></tp:taxon-name><comment>: <xref ref-type="bibr" rid="B10">Kimoto 1971</xref>: 269 (part).</comment></tp:nomenclature-citation></tp:nomenclature-citation-list></tp:nomenclature><tp:treatment-sec sec-type="material" id="SECID0EDTAE"><title>Type specimens examined (n = 558).</title><p><bold><italic>Holotype</italic></bold> ♂ (<named-content xmlns:xlink="http://www.w3.org/1999/xlink" content-type="dwc:institutional_code" xlink:title="Applied Zoology Division, Taiwan Agricultural Research Insitute, Taichung, Taiwan" xlink:href="http://grbio.org/institution/taiwan-agricultural-research-institute" xlink:type="simple">TARI</named-content>). <bold>Taiwan</bold> • <bold>Nantou</bold>: Meifeng (梅峰), 7–9.V.1981, leg. K. S. Lin &amp; S. C. Lin. <bold><italic>Paratypes</italic></bold> • <bold>Hualien</bold>: 1♂, 1♀ (<named-content xmlns:xlink="http://www.w3.org/1999/xlink" content-type="dwc:institutional_code" xlink:title="Applied Zoology Division, Taiwan Agricultural Research Insitute, Taichung, Taiwan" xlink:href="http://grbio.org/institution/taiwan-agricultural-research-institute" xlink:type="simple">TARI</named-content>), Tayuling (大禹嶺), 9–16.VI.1980, leg. K. S. Lin &amp; B. H. Chen; • <bold>Nantou</bold>: 11♂♂, 7♀♀ (<named-content xmlns:xlink="http://www.w3.org/1999/xlink" content-type="dwc:institutional_code" xlink:title="Applied Zoology Division, Taiwan Agricultural Research Insitute, Taichung, Taiwan" xlink:href="http://grbio.org/institution/taiwan-agricultural-research-institute" xlink:type="simple">TARI</named-content>), Meifeng (梅峰), 10.V.1979, leg. K. C. Chou; • 1♂, 2♀♀ (<named-content xmlns:xlink="http://www.w3.org/1999/xlink" content-type="dwc:institutional_code" xlink:title="Applied Zoology Division, Taiwan Agricultural Research Insitute, Taichung, Taiwan" xlink:href="http://grbio.org/institution/taiwan-agricultural-research-institute" xlink:type="simple">TARI</named-content>), same locality, 18.VII.1979, leg. K. C. Chou; • 6♂♂, 8♀♀ (<named-content xmlns:xlink="http://www.w3.org/1999/xlink" content-type="dwc:institutional_code" xlink:title="Applied Zoology Division, Taiwan Agricultural Research Insitute, Taichung, Taiwan" xlink:href="http://grbio.org/institution/taiwan-agricultural-research-institute" xlink:type="simple">TARI</named-content>), same locality, 2–4.VI.1980, leg. L. Y. Chou &amp; C. C. Chen; • 6♂♂, 9♀♀ (<named-content xmlns:xlink="http://www.w3.org/1999/xlink" content-type="dwc:institutional_code" xlink:title="Applied Zoology Division, Taiwan Agricultural Research Insitute, Taichung, Taiwan" xlink:href="http://grbio.org/institution/taiwan-agricultural-research-institute" xlink:type="simple">TARI</named-content>), same locality, 8.VI.1980, leg. K. S. Lin &amp; B. H. Chen; • 3♂♂, 9♀♀ (<named-content xmlns:xlink="http://www.w3.org/1999/xlink" content-type="dwc:institutional_code" xlink:title="Applied Zoology Division, Taiwan Agricultural Research Insitute, Taichung, Taiwan" xlink:href="http://grbio.org/institution/taiwan-agricultural-research-institute" xlink:type="simple">TARI</named-content>), same locality, 26.VIII.1980, leg. K. S. Lin &amp; C. H. Wang; • 1♂, 1♀ (<named-content xmlns:xlink="http://www.w3.org/1999/xlink" content-type="dwc:institutional_code" xlink:title="Applied Zoology Division, Taiwan Agricultural Research Insitute, Taichung, Taiwan" xlink:href="http://grbio.org/institution/taiwan-agricultural-research-institute" xlink:type="simple">TARI</named-content>), same locality, 5–9.X.1980, leg. C. C. Chen &amp; C. C. Chien; • 25♂♂, 18♀♀ (<named-content xmlns:xlink="http://www.w3.org/1999/xlink" content-type="dwc:institutional_code" xlink:title="Applied Zoology Division, Taiwan Agricultural Research Insitute, Taichung, Taiwan" xlink:href="http://grbio.org/institution/taiwan-agricultural-research-institute" xlink:type="simple">TARI</named-content>), same locality, 7–9.V.1981, leg. K. S. Lin &amp; S. C. Lin; • 49♂♂, 25♀♀ (<named-content xmlns:xlink="http://www.w3.org/1999/xlink" content-type="dwc:institutional_code" xlink:title="Applied Zoology Division, Taiwan Agricultural Research Insitute, Taichung, Taiwan" xlink:href="http://grbio.org/institution/taiwan-agricultural-research-institute" xlink:type="simple">TARI</named-content>), same locality, 24–26.VI.1981, leg. K. S. Lin &amp; W. S. Tang; • 6♂♂, 6♀♀ (<named-content xmlns:xlink="http://www.w3.org/1999/xlink" content-type="dwc:institutional_code" xlink:title="Applied Zoology Division, Taiwan Agricultural Research Insitute, Taichung, Taiwan" xlink:href="http://grbio.org/institution/taiwan-agricultural-research-institute" xlink:type="simple">TARI</named-content>), same locality, 28–29.VIII.1981, leg. L. Y. Chou &amp; S. C. Lin; • 6♂♂, 1♀ (<named-content xmlns:xlink="http://www.w3.org/1999/xlink" content-type="dwc:institutional_code" xlink:title="Applied Zoology Division, Taiwan Agricultural Research Insitute, Taichung, Taiwan" xlink:href="http://grbio.org/institution/taiwan-agricultural-research-institute" xlink:type="simple">TARI</named-content>), same locality, 22.V.1982, leg. L. Y. Chou; • 33♂♂, 22♀♀ (<named-content xmlns:xlink="http://www.w3.org/1999/xlink" content-type="dwc:institutional_code" xlink:title="Applied Zoology Division, Taiwan Agricultural Research Insitute, Taichung, Taiwan" xlink:href="http://grbio.org/institution/taiwan-agricultural-research-institute" xlink:type="simple">TARI</named-content>), same locality, 15.VII.1982, S. C. Lin &amp; C. N. Lin; • 9♂♂, 13♀♀ (<named-content xmlns:xlink="http://www.w3.org/1999/xlink" content-type="dwc:institutional_code" xlink:title="Applied Zoology Division, Taiwan Agricultural Research Insitute, Taichung, Taiwan" xlink:href="http://grbio.org/institution/taiwan-agricultural-research-institute" xlink:type="simple">TARI</named-content>), same locality, 31.VIII.–2.IX.1982, leg. L. Y. Chou &amp; K. C. Chou; • 45♂♂, 25♀♀ (<named-content xmlns:xlink="http://www.w3.org/1999/xlink" content-type="dwc:institutional_code" xlink:title="Applied Zoology Division, Taiwan Agricultural Research Insitute, Taichung, Taiwan" xlink:href="http://grbio.org/institution/taiwan-agricultural-research-institute" xlink:type="simple">TARI</named-content>), same locality, 4–7.X.1982, leg. K. C. Chou; 1♀ (<named-content xmlns:xlink="http://www.w3.org/1999/xlink" content-type="dwc:institutional_code" xlink:title="Applied Zoology Division, Taiwan Agricultural Research Insitute, Taichung, Taiwan" xlink:href="http://grbio.org/institution/taiwan-agricultural-research-institute" xlink:type="simple">TARI</named-content>), same locality, 19–21.IV.1983, leg. K. C. Chou &amp; S. P. Huang; • 5♂♂, 1♀ (<named-content xmlns:xlink="http://www.w3.org/1999/xlink" content-type="dwc:institutional_code" xlink:title="Applied Zoology Division, Taiwan Agricultural Research Insitute, Taichung, Taiwan" xlink:href="http://grbio.org/institution/taiwan-agricultural-research-institute" xlink:type="simple">TARI</named-content>), same locality, 30.VII.1983, leg. L. Y. Chou; • 1♂, 2♀♀ (<named-content xmlns:xlink="http://www.w3.org/1999/xlink" content-type="dwc:institutional_code" xlink:title="Applied Zoology Division, Taiwan Agricultural Research Insitute, Taichung, Taiwan" xlink:href="http://grbio.org/institution/taiwan-agricultural-research-institute" xlink:type="simple">TARI</named-content>), same locality, 8–11.V.1984, leg. K. C. Chou &amp; C. C. Pan; • 1♂ (<named-content xmlns:xlink="http://www.w3.org/1999/xlink" content-type="dwc:institutional_code" xlink:title="Applied Zoology Division, Taiwan Agricultural Research Insitute, Taichung, Taiwan" xlink:href="http://grbio.org/institution/taiwan-agricultural-research-institute" xlink:type="simple">TARI</named-content>), same locality, 23.VII.1984, leg. K. S. Lin; • 1♀ (<named-content xmlns:xlink="http://www.w3.org/1999/xlink" content-type="dwc:institutional_code" xlink:title="National Museum of Natural Science, Taichung, Taiwan" xlink:href="http://grbio.org/institution/national-museum-natural-science-0" xlink:type="simple">NMNS</named-content>), same locality, 9.I.–6.II.2007, leg. C. S. Lin &amp; W. T. Yang, Malaise trap; • 2♂♂, 4♀♀ (<named-content xmlns:xlink="http://www.w3.org/1999/xlink" content-type="dwc:institutional_code" xlink:title="Applied Zoology Division, Taiwan Agricultural Research Insitute, Taichung, Taiwan" xlink:href="http://grbio.org/institution/taiwan-agricultural-research-institute" xlink:type="simple">TARI</named-content>), same locality, 20.IV.2025, leg. C.-F. Lee; • 17♂♂, 5♀♀ (<named-content xmlns:xlink="http://www.w3.org/1999/xlink" content-type="dwc:institutional_code" xlink:title="Applied Zoology Division, Taiwan Agricultural Research Insitute, Taichung, Taiwan" xlink:href="http://grbio.org/institution/taiwan-agricultural-research-institute" xlink:type="simple">TARI</named-content>), Sungkang (松崗), 15–17.VIII.1984, leg. K. C. Chou; • 10♂♂, 5♀♀ (<named-content xmlns:xlink="http://www.w3.org/1999/xlink" content-type="dwc:institutional_code" xlink:title="Applied Zoology Division, Taiwan Agricultural Research Insitute, Taichung, Taiwan" xlink:href="http://grbio.org/institution/taiwan-agricultural-research-institute" xlink:type="simple">TARI</named-content>), same locality, 13–15.IX.1984, leg. K. S. Lin &amp; S. C. Lin; • 2♂♂, 2♀♀ (<named-content xmlns:xlink="http://www.w3.org/1999/xlink" content-type="dwc:institutional_code" xlink:title="Kitakyushu Museum of Natural History and Human History, Kitakyushu, Japan" xlink:href="http://grbio.org/institution/kitakyushu-museum-and-institute-natural-history" xlink:type="simple">KMNH</named-content>), same locality, 2.VIII.1990, leg. S. Kimoto, of which one male and one female identified as <italic><tp:taxon-name><tp:taxon-name-part taxon-name-part-type="genus" reg="Batophila">B.</tp:taxon-name-part> <tp:taxon-name-part taxon-name-part-type="species" reg="acutangula">acutangula</tp:taxon-name-part></tp:taxon-name></italic> by Kimoto in 1990; • 1♂, 1♀ (<named-content xmlns:xlink="http://www.w3.org/1999/xlink" content-type="dwc:institutional_code" xlink:title="Applied Zoology Division, Taiwan Agricultural Research Insitute, Taichung, Taiwan" xlink:href="http://grbio.org/institution/taiwan-agricultural-research-institute" xlink:type="simple">TARI</named-content>), same locality, 20.IV.2011, leg. C.-F. Lee; • 4♂, 2♀ (<named-content xmlns:xlink="http://www.w3.org/1999/xlink" content-type="dwc:institutional_code" xlink:title="Kitakyushu Museum of Natural History and Human History, Kitakyushu, Japan" xlink:href="http://grbio.org/institution/kitakyushu-museum-and-institute-natural-history" xlink:type="simple">KMNH</named-content>), Sungkang (松崗) – Tsifen (sic!) (翠峰), 29.VI.1965, leg. S. Kimoto, identified as <italic><tp:taxon-name><tp:taxon-name-part taxon-name-part-type="genus" reg="Batophila">B.</tp:taxon-name-part> <tp:taxon-name-part taxon-name-part-type="species" reg="acutangula">acutangula</tp:taxon-name-part></tp:taxon-name></italic> by <xref ref-type="bibr" rid="B10">Kimoto (1971)</xref>; • 1♀ (<named-content xmlns:xlink="http://www.w3.org/1999/xlink" content-type="dwc:institutional_code" xlink:title="The Natural History Museum, London, UK" xlink:href="http://grbio.org/institution/natural-history-museum-london" xlink:type="simple">NHMUK</named-content>), (near Sungkang, 松崗) sheep farm, <named-content xmlns:xlink="http://www.w3.org/1999/xlink" content-type="dwc:verbatimCoordinates" xlink:type="simple"><named-content content-type="geo-json" specific-use="{&#34;type&#34;:&#34;Point&#34;,&#34;coordinates&#34;:[121.160717,24.052017]}" id="NCID0E4YAE" xlink:type="simple">24°03.121'N, 121°09.643'E</named-content></named-content>, 1916 m, 7.VIII.2008, leg. M. V. L. Barclay &amp; Mendel; • 4♂♂, 1♀ (<named-content xmlns:xlink="http://www.w3.org/1999/xlink" content-type="dwc:institutional_code" xlink:title="Applied Zoology Division, Taiwan Agricultural Research Insitute, Taichung, Taiwan" xlink:href="http://grbio.org/institution/taiwan-agricultural-research-institute" xlink:type="simple">TARI</named-content>), Tsuifeng (翠峰), 21.VI.1979, leg. K. S. Lin &amp; B. H. Chen; • 4♀♀ (<named-content xmlns:xlink="http://www.w3.org/1999/xlink" content-type="dwc:institutional_code" xlink:title="Applied Zoology Division, Taiwan Agricultural Research Insitute, Taichung, Taiwan" xlink:href="http://grbio.org/institution/taiwan-agricultural-research-institute" xlink:type="simple">TARI</named-content>), same locality, 3.VI.1980, leg. L. Y. Chou &amp; C. C. Chen; • 45♂♂, 28♀♀ (<named-content xmlns:xlink="http://www.w3.org/1999/xlink" content-type="dwc:institutional_code" xlink:title="Applied Zoology Division, Taiwan Agricultural Research Insitute, Taichung, Taiwan" xlink:href="http://grbio.org/institution/taiwan-agricultural-research-institute" xlink:type="simple">TARI</named-content>), same locality, 25–27.VI.1981, leg. K. S. Lin &amp; W. S. Tang; • 10♂♂, 3♀♀ (<named-content xmlns:xlink="http://www.w3.org/1999/xlink" content-type="dwc:institutional_code" xlink:title="Applied Zoology Division, Taiwan Agricultural Research Insitute, Taichung, Taiwan" xlink:href="http://grbio.org/institution/taiwan-agricultural-research-institute" xlink:type="simple">TARI</named-content>), same locality, 1–3.VIII.1981, leg. T. Lin &amp; W. S. Tang; • 1♂, 1♀ (<named-content xmlns:xlink="http://www.w3.org/1999/xlink" content-type="dwc:institutional_code" xlink:title="Applied Zoology Division, Taiwan Agricultural Research Insitute, Taichung, Taiwan" xlink:href="http://grbio.org/institution/taiwan-agricultural-research-institute" xlink:type="simple">TARI</named-content>), same locality, 27.VIII.1981, leg. L. Y. Chou &amp; S. C. Lin; • 1♂, 1♀ (<named-content xmlns:xlink="http://www.w3.org/1999/xlink" content-type="dwc:institutional_code" xlink:title="Applied Zoology Division, Taiwan Agricultural Research Insitute, Taichung, Taiwan" xlink:href="http://grbio.org/institution/taiwan-agricultural-research-institute" xlink:type="simple">TARI</named-content>), same locality, 23.V.1982, leg. L. Y. Chou; • 4♂♂, 4♀♀ (<named-content xmlns:xlink="http://www.w3.org/1999/xlink" content-type="dwc:institutional_code" xlink:title="Applied Zoology Division, Taiwan Agricultural Research Insitute, Taichung, Taiwan" xlink:href="http://grbio.org/institution/taiwan-agricultural-research-institute" xlink:type="simple">TARI</named-content>), same locality, 1–3.IX.1982, leg. L. Y. Chou &amp; K. C. Chou; • 3♀♀ (<named-content xmlns:xlink="http://www.w3.org/1999/xlink" content-type="dwc:institutional_code" xlink:title="Applied Zoology Division, Taiwan Agricultural Research Insitute, Taichung, Taiwan" xlink:href="http://grbio.org/institution/taiwan-agricultural-research-institute" xlink:type="simple">TARI</named-content>), same locality, 20.IV.1983, leg. K. C. Chou &amp; S. P. Huang; • 1♂ (<named-content xmlns:xlink="http://www.w3.org/1999/xlink" content-type="dwc:institutional_code" xlink:title="Applied Zoology Division, Taiwan Agricultural Research Insitute, Taichung, Taiwan" xlink:href="http://grbio.org/institution/taiwan-agricultural-research-institute" xlink:type="simple">TARI</named-content>), same locality, IV.1984, Malaise trap, leg. K. S. Lin &amp; K. C. Chou; • 1♂ (<named-content xmlns:xlink="http://www.w3.org/1999/xlink" content-type="dwc:institutional_code" xlink:title="Applied Zoology Division, Taiwan Agricultural Research Insitute, Taichung, Taiwan" xlink:href="http://grbio.org/institution/taiwan-agricultural-research-institute" xlink:type="simple">TARI</named-content>), same but with “V.1984"; • 5♂♂ (<named-content xmlns:xlink="http://www.w3.org/1999/xlink" content-type="dwc:institutional_code" xlink:title="Applied Zoology Division, Taiwan Agricultural Research Insitute, Taichung, Taiwan" xlink:href="http://grbio.org/institution/taiwan-agricultural-research-institute" xlink:type="simple">TARI</named-content>), same locality, 5.VIII.1984, leg. K. S. Lin; • 3♂♂ (<named-content xmlns:xlink="http://www.w3.org/1999/xlink" content-type="dwc:institutional_code" xlink:title="Applied Zoology Division, Taiwan Agricultural Research Insitute, Taichung, Taiwan" xlink:href="http://grbio.org/institution/taiwan-agricultural-research-institute" xlink:type="simple">TARI</named-content>), same locality, 15–16.VIII.1984, leg. K. C. Chou; • 1♂, 5♀ (<named-content xmlns:xlink="http://www.w3.org/1999/xlink" content-type="dwc:institutional_code" xlink:title="Applied Zoology Division, Taiwan Agricultural Research Insitute, Taichung, Taiwan" xlink:href="http://grbio.org/institution/taiwan-agricultural-research-institute" xlink:type="simple">TARI</named-content>), same locality, 12–14.IX.1984, leg. K. S. Lin &amp; S. C. Lin; • 1♀ (<named-content xmlns:xlink="http://www.w3.org/1999/xlink" content-type="dwc:institutional_code" xlink:title="Applied Zoology Division, Taiwan Agricultural Research Insitute, Taichung, Taiwan" xlink:href="http://grbio.org/institution/taiwan-agricultural-research-institute" xlink:type="simple">TARI</named-content>), Yu-shih (幼獅), 4.VIII.1981, leg. T. Lin &amp; W. S. Tang; • <bold>Taichung</bold>: 1♂ (<named-content xmlns:xlink="http://www.w3.org/1999/xlink" content-type="dwc:institutional_code" xlink:title="Applied Zoology Division, Taiwan Agricultural Research Insitute, Taichung, Taiwan" xlink:href="http://grbio.org/institution/taiwan-agricultural-research-institute" xlink:type="simple">TARI</named-content>), Anmashan (鞍馬山), 6–7.VII.1979, leg. L. Y. Chou; • 1♀ (<named-content xmlns:xlink="http://www.w3.org/1999/xlink" content-type="dwc:institutional_code" xlink:title="Applied Zoology Division, Taiwan Agricultural Research Insitute, Taichung, Taiwan" xlink:href="http://grbio.org/institution/taiwan-agricultural-research-institute" xlink:type="simple">TARI</named-content>), same but with “6–9.VII.1979"; • 1♀ (<named-content xmlns:xlink="http://www.w3.org/1999/xlink" content-type="dwc:institutional_code" xlink:title="National Museum of Natural Science, Taichung, Taiwan" xlink:href="http://grbio.org/institution/national-museum-natural-science-0" xlink:type="simple">NMNS</named-content>), same locality, 1.V.1990, leg. C. C. Chiang; • 2♀♀ (<named-content xmlns:xlink="http://www.w3.org/1999/xlink" content-type="dwc:institutional_code" xlink:title="Applied Zoology Division, Taiwan Agricultural Research Insitute, Taichung, Taiwan" xlink:href="http://grbio.org/institution/taiwan-agricultural-research-institute" xlink:type="simple">TARI</named-content>), same locality, 21.IV.2010, leg. C.-F. Lee; • 8♀♀ (<named-content xmlns:xlink="http://www.w3.org/1999/xlink" content-type="dwc:institutional_code" xlink:title="Applied Zoology Division, Taiwan Agricultural Research Insitute, Taichung, Taiwan" xlink:href="http://grbio.org/institution/taiwan-agricultural-research-institute" xlink:type="simple">TARI</named-content>), Chiapaotai (佳保台)—Liming (黎明), 4.VI.1942, leg. S. Issiki.</p></tp:treatment-sec><tp:treatment-sec sec-type="diagnosis" id="SECID0ED3AE"><title>Diagnosis.</title><p>Adults of <italic><tp:taxon-name><tp:taxon-name-part taxon-name-part-type="genus" reg="Batophila">B.</tp:taxon-name-part> <tp:taxon-name-part taxon-name-part-type="species" reg="choui">choui</tp:taxon-name-part></tp:taxon-name></italic> sp. nov., <italic><tp:taxon-name><tp:taxon-name-part taxon-name-part-type="genus" reg="Batophila">B.</tp:taxon-name-part> <tp:taxon-name-part taxon-name-part-type="species" reg="chungi">chungi</tp:taxon-name-part></tp:taxon-name></italic> sp. nov., and <italic><tp:taxon-name><tp:taxon-name-part taxon-name-part-type="genus" reg="Batophila">B.</tp:taxon-name-part> <tp:taxon-name-part taxon-name-part-type="species" reg="tsoui">tsoui</tp:taxon-name-part></tp:taxon-name></italic> sp. nov. are recognized by their strongly apically narrowed elytra, and divergent elytral apex. They differ by the presence of convex elytra and elytral apices not visible in dorsal view in both sexes (Fig. <xref ref-type="fig" rid="F5">5C, E</xref>) [flattened elytra in males but convex elytra in females of <italic><tp:taxon-name><tp:taxon-name-part taxon-name-part-type="genus" reg="Batophila">B.</tp:taxon-name-part> <tp:taxon-name-part taxon-name-part-type="species" reg="chungi">chungi</tp:taxon-name-part></tp:taxon-name></italic> sp. nov. and <italic><tp:taxon-name><tp:taxon-name-part taxon-name-part-type="genus" reg="Batophila">B.</tp:taxon-name-part> <tp:taxon-name-part taxon-name-part-type="species" reg="tsoui">tsoui</tp:taxon-name-part></tp:taxon-name></italic> sp. nov. (Fig. <xref ref-type="fig" rid="F21">21C, E</xref>)], and parallel-sided aedeagus (Fig. <xref ref-type="fig" rid="F6">6C</xref>) [widened apex of aedeagus in <italic><tp:taxon-name><tp:taxon-name-part taxon-name-part-type="genus" reg="Batophila">B.</tp:taxon-name-part> <tp:taxon-name-part taxon-name-part-type="species" reg="chungi">chungi</tp:taxon-name-part></tp:taxon-name></italic> sp. nov. (Fig. <xref ref-type="fig" rid="F8">8C</xref>) and <italic><tp:taxon-name><tp:taxon-name-part taxon-name-part-type="genus" reg="Batophila">B.</tp:taxon-name-part> <tp:taxon-name-part taxon-name-part-type="species" reg="tsoui">tsoui</tp:taxon-name-part></tp:taxon-name></italic> sp. nov. (Fig. <xref ref-type="fig" rid="F22">22C</xref>)].</p><fig id="F5" position="float" orientation="portrait"><object-id xmlns:xlink="http://www.w3.org/1999/xlink" content-type="doi" xlink:type="simple">10.3897/zookeys.1258.163900.figure5</object-id><object-id xmlns:xlink="http://www.w3.org/1999/xlink" content-type="arpha" xlink:type="simple">552A5DE7-EEF2-5B33-A5F8-7F61D1757980</object-id><label>Figure 5.</label><caption><p>Habitus of <italic><tp:taxon-name><tp:taxon-name-part taxon-name-part-type="genus" reg="Batophila">Batophila</tp:taxon-name-part> <tp:taxon-name-part taxon-name-part-type="species" reg="choui">choui</tp:taxon-name-part></tp:taxon-name></italic> sp. nov. A. Male, paratype, dorsal view; B. Ditto, ventral view; C. Ditto, lateral view; D. Female, paratype, dorsal view; E. Ditto, ventral view; F. Ditto, lateral view.</p></caption><graphic xmlns:xlink="http://www.w3.org/1999/xlink" xlink:href="zookeys-1258-073_article-163900__-g005.jpg" position="float" orientation="portrait" xlink:type="simple" id="oo_1456438.jpg"><uri content-type="original_file" xlink:type="simple">https://binary.pensoft.net/fig/1456438</uri></graphic></fig><fig id="F6" position="float" orientation="portrait"><object-id xmlns:xlink="http://www.w3.org/1999/xlink" content-type="doi" xlink:type="simple">10.3897/zookeys.1258.163900.figure6</object-id><object-id xmlns:xlink="http://www.w3.org/1999/xlink" content-type="arpha" xlink:type="simple">C8E57883-EA26-5008-9C31-E1906AD333C3</object-id><label>Figure 6.</label><caption><p><italic><tp:taxon-name><tp:taxon-name-part taxon-name-part-type="genus" reg="Batophila">Batophila</tp:taxon-name-part> <tp:taxon-name-part taxon-name-part-type="species" reg="choui">choui</tp:taxon-name-part></tp:taxon-name></italic> sp. nov. A. Antenna, male; B. Antenna, female; C. Aedeagus, dorsal view; D. Aedeagus, lateral view; E. Abdominal ventrite VIII, female; F. Spermatheca; G. Gonocoxae.</p></caption><graphic xmlns:xlink="http://www.w3.org/1999/xlink" xlink:href="zookeys-1258-073_article-163900__-g006.jpg" position="float" orientation="portrait" xlink:type="simple" id="oo_1456439.jpg"><uri content-type="original_file" xlink:type="simple">https://binary.pensoft.net/fig/1456439</uri></graphic></fig></tp:treatment-sec><tp:treatment-sec sec-type="description" id="SECID0E2AAG"><title>Description.</title><p>Male. Length 1.99–2.18 mm, width 0.83–0.90 mm. General color metallic dark bronze (Fig. <xref ref-type="fig" rid="F5">5A–C</xref>); legs yellowish but femora of hind legs darkened. Antenna (Fig. <xref ref-type="fig" rid="F6">6A</xref>) filiform and antennomeres VIII–X wide, ratio of length of antennomeres I–XI to length of antennomere I 1.0: 0.6: 0.6: 0.6: 0.8: 0.7: 0.7: 0.7: 0.7: 0.7: 0.9; ratio of length to width of antennomeres I–XI 2.8: 2.3: 2.6: 2.9: 3.4: 2.6: 2.8: 2.6: 2.1: 2.1: 2.3. Pronotum 1.13–1.14× wider than long; lateral margins slightly rounded, anterolateral angles separated from lateral margins by weak emargination, slightly and basally narrowed, distance between anterolateral angles 1.11–1.17× wider than basal margin. Elytra 1.52–1.54× longer than wide; lateral margins rounded, widest at basal 1/5, apically and strongly narrowed, apex truncate but diverge; dorsoventrally convex, apex not visible in dorsal view; disc with longitudinal lines of extremely coarse punctures and with distinct longitudinal grooves along punctures, punctures and grooves apically abbreviated from apical 1/3. Tarsomeres I of front and middle legs slightly swollen. Aedeagus (Fig. <xref ref-type="fig" rid="F6">6C, D</xref>) elongate, 6.0× longer than wide; parallel-sided, apex widely rounded; dorsal opening starting from apical 1/10–1/3, tectum composed of three lobes, median lobe more basal relative to lateral lobes, apical margin truncate, mostly membranous; slightly curved in lateral view, apex moderately curved; ventral surface with membranous area wider than dorsal opening, starting from apical 1/12–1/2.</p><p>Female (Fig. <xref ref-type="fig" rid="F5">5D–F</xref>). Length 2.20–2.38 mm, width 0.96–1.02 mm. Antennae similar to males, ratio of length of antennomeres I–XI to length of antennomere I (Fig. <xref ref-type="fig" rid="F6">6B</xref>) 1.0: 0.6: 0.6: 0.6: 0.8: 0.7: 0.7: 0.7: 0.7: 0.7: 0.9; ratio of length to width of antennomeres I–XI 2.5: 2.1: 2.7: 3.0: 3.5: 2.7: 2.4: 2.1: 2.0: 1.9: 2.5. Elytra 1.53–1.62× longer than wide; lateral margins rounded, widest at basal 1/5, apically and strongly narrowed, apex truncate but diverge; dorsoventrally convex, apex curved strongly downward in lateral view; disc with longitudinal lines of extremely coarse punctures and with distinct longitudinal grooves along punctures, punctures and grooves apically abbreviated from apical 1/3. Gonocoxae (Fig. <xref ref-type="fig" rid="F6">6F</xref>) slender, connected at basal 1/5; each gonocoxa with seven long setae and one tiny seta from apical 1/5 to apex, subapically slightly curved. Ventrite VIII (Fig. <xref ref-type="fig" rid="F6">6E</xref>) weakly sclerotized apically, with several short setae at apical area, and some tiny setae at apical margin, spiculum extremely elongate. Spermathecal receptaculum (Fig. <xref ref-type="fig" rid="F6">6G</xref>) strongly swollen, with transverse wrinkles at basal 1/2; pump wide and curved, with transverse wrinkles at apical 2/3; sclerotized spermathecal canal moderately long before base of spermathecal gland.</p></tp:treatment-sec><tp:treatment-sec sec-type="Food plants" id="SECID0EDCAG"><title>Food plants.</title><p><tp:taxon-name><tp:taxon-name-part taxon-name-part-type="family">Rosaceae</tp:taxon-name-part></tp:taxon-name>: <italic><tp:taxon-name><tp:taxon-name-part taxon-name-part-type="genus" reg="Rubus">Rubus</tp:taxon-name-part> <tp:taxon-name-part taxon-name-part-type="species" reg="corchorifolius">corchorifolius</tp:taxon-name-part></tp:taxon-name></italic> L. f.</p></tp:treatment-sec><tp:treatment-sec sec-type="etymology" id="SECID0EZCAG"><title>Etymology.</title><p>This new species is named after late Dr. Liang-Yih Chou (周樑鎰), who worked as Researcher at the <named-content xmlns:xlink="http://www.w3.org/1999/xlink" content-type="dwc:institutional_code" xlink:title="Applied Zoology Division, Taiwan Agricultural Research Insitute, Taichung, Taiwan" xlink:href="http://grbio.org/institution/taiwan-agricultural-research-institute" xlink:type="simple">TARI</named-content>, conducted insect diversity projects during 1979–1984 and collected most of type series of this new species.</p></tp:treatment-sec><tp:treatment-sec sec-type="distribution" id="SECID0EEDAG"><title>Distribution.</title><p>This species is widespread in mountainous areas of central Taiwan (Fig. <xref ref-type="fig" rid="F7">7</xref>).</p><fig id="F7" position="float" orientation="portrait"><object-id xmlns:xlink="http://www.w3.org/1999/xlink" content-type="doi" xlink:type="simple">10.3897/zookeys.1258.163900.figure7</object-id><object-id xmlns:xlink="http://www.w3.org/1999/xlink" content-type="arpha" xlink:type="simple">7B1CF9B4-30E1-5BEC-BE18-B5B8E02ABB6D</object-id><label>Figure 7.</label><caption><p>Distribution map of <italic><tp:taxon-name><tp:taxon-name-part taxon-name-part-type="genus" reg="Batophila">Batophila</tp:taxon-name-part></tp:taxon-name></italic> species, solid line: 1000 m a.s.l., broken line: 2000 m a.s.l., black areas: 3000 m a.s.l. Red dots <italic><tp:taxon-name><tp:taxon-name-part taxon-name-part-type="genus" reg="Batophila">B.</tp:taxon-name-part> <tp:taxon-name-part taxon-name-part-type="species" reg="tsoui">tsoui</tp:taxon-name-part></tp:taxon-name></italic> sp. nov. Purple dots <italic><tp:taxon-name><tp:taxon-name-part taxon-name-part-type="genus" reg="Batophila">B.</tp:taxon-name-part> <tp:taxon-name-part taxon-name-part-type="species" reg="choui">choui</tp:taxon-name-part></tp:taxon-name></italic> sp. nov. Green dot <italic><tp:taxon-name><tp:taxon-name-part taxon-name-part-type="genus" reg="Batophila">B.</tp:taxon-name-part> <tp:taxon-name-part taxon-name-part-type="species" reg="chungi">chungi</tp:taxon-name-part></tp:taxon-name></italic> sp. nov.</p></caption><graphic xmlns:xlink="http://www.w3.org/1999/xlink" xlink:href="zookeys-1258-073_article-163900__-g007.jpg" position="float" orientation="portrait" xlink:type="simple" id="oo_1456440.jpg"><uri content-type="original_file" xlink:type="simple">https://binary.pensoft.net/fig/1456440</uri></graphic></fig></tp:treatment-sec><tp:treatment-sec><!--Section generated to contain objects referenced in tp:taxon-treatment.--><fig id="F21" position="float" orientation="portrait"><object-id xmlns:xlink="http://www.w3.org/1999/xlink" content-type="doi" xlink:type="simple">10.3897/zookeys.1258.163900.figure21</object-id><object-id xmlns:xlink="http://www.w3.org/1999/xlink" content-type="arpha" xlink:type="simple">B2705AFC-99D0-5151-8D78-8E817F9C0918</object-id><label>Figure 21.</label><caption><p>Habitus of <italic><tp:taxon-name><tp:taxon-name-part taxon-name-part-type="genus" reg="Batophila">Batophila</tp:taxon-name-part> <tp:taxon-name-part taxon-name-part-type="species" reg="tsoui">tsoui</tp:taxon-name-part></tp:taxon-name></italic> sp. nov. A. Male, paratype, dorsal view; B. Ditto, ventral view; C. Ditto, lateral view; D. Female, paratype, dorsal view; E. Ditto, ventral view; F. Ditto, lateral view.</p></caption><graphic xmlns:xlink="http://www.w3.org/1999/xlink" xlink:href="zookeys-1258-073_article-163900__-g021.jpg" position="float" orientation="portrait" xlink:type="simple" id="oo_1456454.jpg"><uri content-type="original_file" xlink:type="simple">https://binary.pensoft.net/fig/1456454</uri></graphic></fig><fig id="F8" position="float" orientation="portrait"><object-id xmlns:xlink="http://www.w3.org/1999/xlink" content-type="doi" xlink:type="simple">10.3897/zookeys.1258.163900.figure8</object-id><object-id xmlns:xlink="http://www.w3.org/1999/xlink" content-type="arpha" xlink:type="simple">CEAD22EB-6025-5EF7-85DB-50397DFF325D</object-id><label>Figure 8.</label><caption><p><italic><tp:taxon-name><tp:taxon-name-part taxon-name-part-type="genus" reg="Batophila">Batophila</tp:taxon-name-part> <tp:taxon-name-part taxon-name-part-type="species" reg="chungi">chungi</tp:taxon-name-part></tp:taxon-name></italic> sp. nov. A. Antenna, male; B. Antenna, female; C. Aedeagus, dorsal view; D. Aedeagus, lateral view; E. Abdominal ventrite VIII, female; F. Spermatheca; G. Gonocoxae.</p></caption><graphic xmlns:xlink="http://www.w3.org/1999/xlink" xlink:href="zookeys-1258-073_article-163900__-g008.jpg" position="float" orientation="portrait" xlink:type="simple" id="oo_1456441.jpg"><uri content-type="original_file" xlink:type="simple">https://binary.pensoft.net/fig/1456441</uri></graphic></fig><fig id="F22" position="float" orientation="portrait"><object-id xmlns:xlink="http://www.w3.org/1999/xlink" content-type="doi" xlink:type="simple">10.3897/zookeys.1258.163900.figure22</object-id><object-id xmlns:xlink="http://www.w3.org/1999/xlink" content-type="arpha" xlink:type="simple">C11B3FFB-9DC9-5AB3-B5AA-923799A05B4C</object-id><label>Figure 22.</label><caption><p><italic><tp:taxon-name><tp:taxon-name-part taxon-name-part-type="genus" reg="Batophila">Batophila</tp:taxon-name-part> <tp:taxon-name-part taxon-name-part-type="species" reg="tsoui">tsoui</tp:taxon-name-part></tp:taxon-name></italic> sp. nov. A. Antenna, male; B. Antenna, female; C. Aedeagus, dorsal view; D. Aedeagus, lateral view; E. Abdominal ventrite VIII, female; F. Spermatheca; G. Gonocoxae.</p></caption><graphic xmlns:xlink="http://www.w3.org/1999/xlink" xlink:href="zookeys-1258-073_article-163900__-g022.jpg" position="float" orientation="portrait" xlink:type="simple" id="oo_1456455.jpg"><uri content-type="original_file" xlink:type="simple">https://binary.pensoft.net/fig/1456455</uri></graphic></fig></tp:treatment-sec><ref-list><ref id="B10"><mixed-citation xmlns:xlink="http://www.w3.org/1999/xlink" xlink:type="simple"><person-group><name name-style="western"><surname>Kimoto</surname><given-names>S</given-names></name></person-group> (<year>1971</year>) <article-title>Notes on the <tp:taxon-name><tp:taxon-name-part taxon-name-part-type="family">Chrysomelidae</tp:taxon-name-part></tp:taxon-name> from Taiwan VI. Subfamily <tp:taxon-name><tp:taxon-name-part taxon-name-part-type="subfamily">Alticinae</tp:taxon-name-part></tp:taxon-name> III.</article-title><source>Entomological Review of Japan</source><volume>23</volume>: <fpage>73</fpage>–<lpage>87</lpage>.</mixed-citation></ref></ref-list></tp:taxon-treatment>
