# Supplementary material for: ﻿The genus Batophila Foudras, 1860 (Coleoptera, Chrysomeliae, Galerucinae, Alticitae) in Taiwan, with descriptions of 11 new species
Source: Zookeys. 2025 Nov 3;1258:73–118. doi: 10.3897/zookeys.1258.163900 (PMC12603648; doi:10.3897/zookeys.1258.163900)
Supplement: XML Treatment for Batophila tsoui [file zookeys.1258.163900-treatment10.xml]

<!DOCTYPE tp:taxon-treatment
  PUBLIC "-//TaxonX//DTD Taxonomic Treatment Publishing DTD v0 20100105//EN" "tax-treatment-NSO.dtd">
<tp:taxon-treatment xmlns:tp="http://www.plazi.org/taxpub"><tp:treatment-meta><kwd-group><label>Taxon classification</label><kwd>
              <named-content content-type="kingdom">Animalia</named-content>
            </kwd><kwd>
              <named-content content-type="order">Coleoptera</named-content>
            </kwd><kwd>
              <named-content content-type="family">Chrysomelidae</named-content>
            </kwd></kwd-group><mixed-citation publication-type="journal"><person-group><name><surname>Lee</surname><given-names>Chi-Feng</given-names></name></person-group><article-title>﻿The genus <italic><tp:taxon-name><tp:taxon-name-part taxon-name-part-type="genus" reg="Batophila">Batophila</tp:taxon-name-part></tp:taxon-name></italic> Foudras, 1860 (<tp:taxon-name><tp:taxon-name-part taxon-name-part-type="order">Coleoptera</tp:taxon-name-part></tp:taxon-name>, Chrysomeliae, <tp:taxon-name><tp:taxon-name-part taxon-name-part-type="subfamily">Galerucinae</tp:taxon-name-part></tp:taxon-name>, <tp:taxon-name><tp:taxon-name-part taxon-name-part-type="supertribe">Alticitae</tp:taxon-name-part></tp:taxon-name>) in Taiwan, with descriptions of 11 new species</article-title><source>Zookeys</source><day>03</day><month>11</month><year>2025</year><volume>1258</volume><fpage>73</fpage><lpage>118</lpage><pub-id pub-id-type="doi">10.3897/zookeys.1258.163900</pub-id></mixed-citation></tp:treatment-meta><tp:nomenclature><label>﻿</label><tp:taxon-name><object-id xmlns:xlink="http://www.w3.org/1999/xlink" content-type="arpha" xlink:type="simple">3461572B-B7C4-5F7B-966F-9F903DF32E10</object-id>
            <tp:taxon-name-part taxon-name-part-type="genus" reg="Batophila">Batophila</tp:taxon-name-part>
            <tp:taxon-name-part taxon-name-part-type="species" reg="tsoui">tsoui</tp:taxon-name-part>
            <object-id xmlns:xlink="http://www.w3.org/1999/xlink" content-type="zoobank" xlink:type="simple">https://zoobank.org/20C50E88-25E5-4D8D-81CA-70F628403ABD</object-id>
          </tp:taxon-name><tp:taxon-status xmlns:xlink="http://www.w3.org/1999/xlink" xlink:type="simple">sp. nov.</tp:taxon-status><xref ref-type="fig" rid="F21">Figs 21</xref><xref ref-type="fig" rid="F22">, 22</xref><tp:nomenclature-citation-list><tp:nomenclature-citation><tp:taxon-name>
                <tp:taxon-name-part taxon-name-part-type="genus" reg="Batophila">Batophila</tp:taxon-name-part> <tp:taxon-name-part taxon-name-part-type="species" reg="acutangula">acutangula</tp:taxon-name-part></tp:taxon-name><comment>: <xref ref-type="bibr" rid="B11">Kimoto 1989</xref>: 269 (part).</comment></tp:nomenclature-citation><tp:nomenclature-citation><tp:taxon-name>
                <tp:taxon-name-part taxon-name-part-type="genus" reg="Batophila">Batophila</tp:taxon-name-part> <tp:taxon-name-part taxon-name-part-type="species" reg="yangweii">yangweii</tp:taxon-name-part></tp:taxon-name><comment>: <xref ref-type="bibr" rid="B3">Chûjô 1937</xref>: 54 (part).</comment></tp:nomenclature-citation></tp:nomenclature-citation-list></tp:nomenclature><tp:treatment-sec sec-type="material" id="SECID0EE3BI"><title>Type specimens examined (n = 178).</title><p><bold><italic>Holotype</italic></bold> ♂ (<named-content xmlns:xlink="http://www.w3.org/1999/xlink" content-type="dwc:institutional_code" xlink:title="Applied Zoology Division, Taiwan Agricultural Research Insitute, Taichung, Taiwan" xlink:href="http://grbio.org/institution/taiwan-agricultural-research-institute" xlink:type="simple">TARI</named-content>): <bold>Taiwan</bold> • <bold>Kaohsiung</bold>: Chuyunshan logging trail (出雲山林道), 24.III.2009, leg. C.-F. Lee. <bold><italic>Paratypes</italic></bold>. 3♂♂, 7♀♀ (<named-content xmlns:xlink="http://www.w3.org/1999/xlink" content-type="dwc:institutional_code" xlink:title="Applied Zoology Division, Taiwan Agricultural Research Insitute, Taichung, Taiwan" xlink:href="http://grbio.org/institution/taiwan-agricultural-research-institute" xlink:type="simple">TARI</named-content>), same data as holotype; <bold>Taiwan</bold> • <bold>Chiayi</bold>: 1♂, 1♀ (<named-content xmlns:xlink="http://www.w3.org/1999/xlink" content-type="dwc:institutional_code" xlink:title="Applied Zoology Division, Taiwan Agricultural Research Insitute, Taichung, Taiwan" xlink:href="http://grbio.org/institution/taiwan-agricultural-research-institute" xlink:type="simple">TARI</named-content>), Arisan (= Alishan, 阿里山), 10.X.1912, leg. I. Nitobe, both identified as <italic><tp:taxon-name><tp:taxon-name-part taxon-name-part-type="genus" reg="Batophila">B.</tp:taxon-name-part> <tp:taxon-name-part taxon-name-part-type="species" reg="yangweii">yangweii</tp:taxon-name-part></tp:taxon-name></italic> by <xref ref-type="bibr" rid="B3">Chûjô (1937)</xref>; • 1♀ (<named-content xmlns:xlink="http://www.w3.org/1999/xlink" content-type="dwc:institutional_code" xlink:title="Applied Zoology Division, Taiwan Agricultural Research Insitute, Taichung, Taiwan" xlink:href="http://grbio.org/institution/taiwan-agricultural-research-institute" xlink:type="simple">TARI</named-content>), same locality, 2–23.X.1918, leg. J. Sonan, identified as <italic><tp:taxon-name><tp:taxon-name-part taxon-name-part-type="genus" reg="Batophila">B.</tp:taxon-name-part> <tp:taxon-name-part taxon-name-part-type="species" reg="yangweii">yangweii</tp:taxon-name-part></tp:taxon-name></italic> by <xref ref-type="bibr" rid="B3">Chûjô (1937)</xref>; • 1♀ (<named-content xmlns:xlink="http://www.w3.org/1999/xlink" content-type="dwc:institutional_code" xlink:title="Applied Zoology Division, Taiwan Agricultural Research Insitute, Taichung, Taiwan" xlink:href="http://grbio.org/institution/taiwan-agricultural-research-institute" xlink:type="simple">TARI</named-content>), same locality, 10.VI.1940, leg. M. Chujo; • 1♂, 1♀ (<named-content xmlns:xlink="http://www.w3.org/1999/xlink" content-type="dwc:institutional_code" xlink:title="Kitakyushu Museum of Natural History and Human History, Kitakyushu, Japan" xlink:href="http://grbio.org/institution/kitakyushu-museum-and-institute-natural-history" xlink:type="simple">KMNH</named-content>), same locality, 9.IV.1965, leg. Y. Hirashima, the female identified as <italic><tp:taxon-name><tp:taxon-name-part taxon-name-part-type="genus" reg="Batophila">B.</tp:taxon-name-part> <tp:taxon-name-part taxon-name-part-type="species" reg="acutangula">acutangula</tp:taxon-name-part></tp:taxon-name></italic> in 1975; • 1♂, 1♀ (<named-content xmlns:xlink="http://www.w3.org/1999/xlink" content-type="dwc:institutional_code" xlink:title="Kitakyushu Museum of Natural History and Human History, Kitakyushu, Japan" xlink:href="http://grbio.org/institution/kitakyushu-museum-and-institute-natural-history" xlink:type="simple">KMNH</named-content>), same locality, 17.V.1968, leg. B.-S. Chang, both identified as <italic><tp:taxon-name><tp:taxon-name-part taxon-name-part-type="genus" reg="Batophila">B.</tp:taxon-name-part> <tp:taxon-name-part taxon-name-part-type="species" reg="acutangula">acutangula</tp:taxon-name-part></tp:taxon-name></italic> by Kimoto in 1973; • 1♀ (<named-content xmlns:xlink="http://www.w3.org/1999/xlink" content-type="dwc:institutional_code" xlink:title="Kitakyushu Museum of Natural History and Human History, Kitakyushu, Japan" xlink:href="http://grbio.org/institution/kitakyushu-museum-and-institute-natural-history" xlink:type="simple">KMNH</named-content>), same locality, 5.V.1971, leg. K. Kamiya; • 1♀ (<named-content xmlns:xlink="http://www.w3.org/1999/xlink" content-type="dwc:institutional_code" xlink:title="Kitakyushu Museum of Natural History and Human History, Kitakyushu, Japan" xlink:href="http://grbio.org/institution/kitakyushu-museum-and-institute-natural-history" xlink:type="simple">KMNH</named-content>), same but with “21.V.1971”; • 3♀♀ (<named-content xmlns:xlink="http://www.w3.org/1999/xlink" content-type="dwc:institutional_code" xlink:title="Kitakyushu Museum of Natural History and Human History, Kitakyushu, Japan" xlink:href="http://grbio.org/institution/kitakyushu-museum-and-institute-natural-history" xlink:type="simple">KMNH</named-content>), same but with “26.V.1971”, of which one is identified as <italic><tp:taxon-name><tp:taxon-name-part taxon-name-part-type="genus" reg="Batophila">B.</tp:taxon-name-part> <tp:taxon-name-part taxon-name-part-type="species" reg="acutangula">acutangula</tp:taxon-name-part></tp:taxon-name></italic> by Kimoto in 1971 ; • 1♂ (<named-content xmlns:xlink="http://www.w3.org/1999/xlink" content-type="dwc:institutional_code" xlink:title="Kitakyushu Museum of Natural History and Human History, Kitakyushu, Japan" xlink:href="http://grbio.org/institution/kitakyushu-museum-and-institute-natural-history" xlink:type="simple">KMNH</named-content>), same locality, 22–25.VI.1974, leg. M. Owada; • 7♂♂, 4♀♀ (<named-content xmlns:xlink="http://www.w3.org/1999/xlink" content-type="dwc:institutional_code" xlink:title="Applied Zoology Division, Taiwan Agricultural Research Insitute, Taichung, Taiwan" xlink:href="http://grbio.org/institution/taiwan-agricultural-research-institute" xlink:type="simple">TARI</named-content>), same locality, 5–9.VIII.1981, leg. L. Y. Chou &amp; S. C. Lin; • 7♂♂, 4♀♀ (<named-content xmlns:xlink="http://www.w3.org/1999/xlink" content-type="dwc:institutional_code" xlink:title="Applied Zoology Division, Taiwan Agricultural Research Insitute, Taichung, Taiwan" xlink:href="http://grbio.org/institution/taiwan-agricultural-research-institute" xlink:type="simple">TARI</named-content>), same locality, 17–20.VIII.1982, leg. K. C. Chou &amp; C. C. Pan; • 1♀ (<named-content xmlns:xlink="http://www.w3.org/1999/xlink" content-type="dwc:institutional_code" xlink:title="National Museum of Natural Science, Taichung, Taiwan" xlink:href="http://grbio.org/institution/national-museum-natural-science-0" xlink:type="simple">NMNS</named-content>), Fenchifu (奮起湖), 14.XII.1988, leg. K. W. Huang; • <bold>Kaohsiung</bold>: 1♀ (<named-content xmlns:xlink="http://www.w3.org/1999/xlink" content-type="dwc:institutional_code" xlink:title="Applied Zoology Division, Taiwan Agricultural Research Insitute, Taichung, Taiwan" xlink:href="http://grbio.org/institution/taiwan-agricultural-research-institute" xlink:type="simple">TARI</named-content>), Erchituan (二集團), 8.III.2013, leg. B.-X. Guo; • 1♂ (<named-content xmlns:xlink="http://www.w3.org/1999/xlink" content-type="dwc:institutional_code" xlink:title="Applied Zoology Division, Taiwan Agricultural Research Insitute, Taichung, Taiwan" xlink:href="http://grbio.org/institution/taiwan-agricultural-research-institute" xlink:type="simple">TARI</named-content>), Shihshan (石山), 30.XII.2008–6.I.2009, leg. C.-T. Yao; • 4♂♂, 4♀♀ (<named-content xmlns:xlink="http://www.w3.org/1999/xlink" content-type="dwc:institutional_code" xlink:title="Kitakyushu Museum of Natural History and Human History, Kitakyushu, Japan" xlink:href="http://grbio.org/institution/kitakyushu-museum-and-institute-natural-history" xlink:type="simple">KMNH</named-content>), same locality (= Shyk Shan), 25.IV.1986, leg. K. Baba, identified as <italic><tp:taxon-name><tp:taxon-name-part taxon-name-part-type="genus" reg="Batophila">B.</tp:taxon-name-part> <tp:taxon-name-part taxon-name-part-type="species" reg="acutangula">acutangula</tp:taxon-name-part></tp:taxon-name></italic> by <xref ref-type="bibr" rid="B11">Kimoto (1989)</xref>; • 3♀♀ (<named-content xmlns:xlink="http://www.w3.org/1999/xlink" content-type="dwc:institutional_code" xlink:title="Applied Zoology Division, Taiwan Agricultural Research Insitute, Taichung, Taiwan" xlink:href="http://grbio.org/institution/taiwan-agricultural-research-institute" xlink:type="simple">TARI</named-content>), Shihshan logging trail (石山林道), 24.III.2009, leg. M.-H. Tsou; • 10♂♂, 4♀♀ (<named-content xmlns:xlink="http://www.w3.org/1999/xlink" content-type="dwc:institutional_code" xlink:title="National Museum of Natural Science, Taichung, Taiwan" xlink:href="http://grbio.org/institution/national-museum-natural-science-0" xlink:type="simple">NMNS</named-content>), Tengchih (藤枝), 7.IX.1989, leg. K. W. Huang; • 1♀ (<named-content xmlns:xlink="http://www.w3.org/1999/xlink" content-type="dwc:institutional_code" xlink:title="National Museum of Natural Science, Taichung, Taiwan" xlink:href="http://grbio.org/institution/national-museum-natural-science-0" xlink:type="simple">NMNS</named-content>), same locality, 21–24.XI.1995, leg. M. L. Chan; • 1♂ (<named-content xmlns:xlink="http://www.w3.org/1999/xlink" content-type="dwc:institutional_code" xlink:title="Applied Zoology Division, Taiwan Agricultural Research Insitute, Taichung, Taiwan" xlink:href="http://grbio.org/institution/taiwan-agricultural-research-institute" xlink:type="simple">TARI</named-content>), same locality, 18.II.2007, leg. S.-F. Yu; • 1♂ (<named-content xmlns:xlink="http://www.w3.org/1999/xlink" content-type="dwc:institutional_code" xlink:title="Applied Zoology Division, Taiwan Agricultural Research Insitute, Taichung, Taiwan" xlink:href="http://grbio.org/institution/taiwan-agricultural-research-institute" xlink:type="simple">TARI</named-content>), same locality, 2–5.VI.2008, leg. C.-F. Lee; • 4♀♀ (<named-content xmlns:xlink="http://www.w3.org/1999/xlink" content-type="dwc:institutional_code" xlink:title="Applied Zoology Division, Taiwan Agricultural Research Insitute, Taichung, Taiwan" xlink:href="http://grbio.org/institution/taiwan-agricultural-research-institute" xlink:type="simple">TARI</named-content>), same locality, 9.XI.2013, leg W.-C. Liao; • 1♀ (<named-content xmlns:xlink="http://www.w3.org/1999/xlink" content-type="dwc:institutional_code" xlink:title="Kitakyushu Museum of Natural History and Human History, Kitakyushu, Japan" xlink:href="http://grbio.org/institution/kitakyushu-museum-and-institute-natural-history" xlink:type="simple">KMNH</named-content>), Tienchi (天池), 2.VI.1986, leg. K. Baba, identified as <italic><tp:taxon-name><tp:taxon-name-part taxon-name-part-type="genus" reg="Batophila">B.</tp:taxon-name-part> <tp:taxon-name-part taxon-name-part-type="species" reg="acutangula">acutangula</tp:taxon-name-part></tp:taxon-name></italic> by <xref ref-type="bibr" rid="B11">Kimoto (1989)</xref>; • 1♂, 5♀♀ (<named-content xmlns:xlink="http://www.w3.org/1999/xlink" content-type="dwc:institutional_code" xlink:title="National Museum of Natural Science, Taichung, Taiwan" xlink:href="http://grbio.org/institution/national-museum-natural-science-0" xlink:type="simple">NMNS</named-content>), Tona forest road (多納林道), 28.IV.1998, leg. M. L. Chan; • 1♀ (<named-content xmlns:xlink="http://www.w3.org/1999/xlink" content-type="dwc:institutional_code" xlink:title="Applied Zoology Division, Taiwan Agricultural Research Insitute, Taichung, Taiwan" xlink:href="http://grbio.org/institution/taiwan-agricultural-research-institute" xlink:type="simple">TARI</named-content>), same locality (= Tonalintao), 16.II.2011, leg. J.-C. Chen; • 2♀♀ (<named-content xmlns:xlink="http://www.w3.org/1999/xlink" content-type="dwc:institutional_code" xlink:title="Kitakyushu Museum of Natural History and Human History, Kitakyushu, Japan" xlink:href="http://grbio.org/institution/kitakyushu-museum-and-institute-natural-history" xlink:type="simple">KMNH</named-content>), Yakou (啞口), 1.VIII.1986, leg. K. Baba, identified as <italic><tp:taxon-name><tp:taxon-name-part taxon-name-part-type="genus" reg="Batophila">B.</tp:taxon-name-part> <tp:taxon-name-part taxon-name-part-type="species" reg="acutangula">acutangula</tp:taxon-name-part></tp:taxon-name></italic> by <xref ref-type="bibr" rid="B11">Kimoto (1989)</xref>; • <bold>Nantou</bold>: 10♂♂, 15♀♀ (<named-content xmlns:xlink="http://www.w3.org/1999/xlink" content-type="dwc:institutional_code" xlink:title="Applied Zoology Division, Taiwan Agricultural Research Insitute, Taichung, Taiwan" xlink:href="http://grbio.org/institution/taiwan-agricultural-research-institute" xlink:type="simple">TARI</named-content>), Hsitou (溪頭), 25.IV.2025, leg. C.-F. Lee; • 1♂ (<named-content xmlns:xlink="http://www.w3.org/1999/xlink" content-type="dwc:institutional_code" xlink:title="Applied Zoology Division, Taiwan Agricultural Research Insitute, Taichung, Taiwan" xlink:href="http://grbio.org/institution/taiwan-agricultural-research-institute" xlink:type="simple">TARI</named-content>), Tatachia (塔塔加), 29.X.2009, leg. C.-F. Lee; • 1♂ (<named-content xmlns:xlink="http://www.w3.org/1999/xlink" content-type="dwc:institutional_code" xlink:title="Applied Zoology Division, Taiwan Agricultural Research Insitute, Taichung, Taiwan" xlink:href="http://grbio.org/institution/taiwan-agricultural-research-institute" xlink:type="simple">TARI</named-content>), same but with “9.V.2011”; • 5♂♂, 8♀♀ (<named-content xmlns:xlink="http://www.w3.org/1999/xlink" content-type="dwc:institutional_code" xlink:title="Applied Zoology Division, Taiwan Agricultural Research Insitute, Taichung, Taiwan" xlink:href="http://grbio.org/institution/taiwan-agricultural-research-institute" xlink:type="simple">TARI</named-content>), same but with “23.IV.2025”; • <bold>Pingtung</bold>: 2♂♂, 5♀♀ (<named-content xmlns:xlink="http://www.w3.org/1999/xlink" content-type="dwc:institutional_code" xlink:title="Applied Zoology Division, Taiwan Agricultural Research Insitute, Taichung, Taiwan" xlink:href="http://grbio.org/institution/taiwan-agricultural-research-institute" xlink:type="simple">TARI</named-content>), Peitawushan (北大武山), 13.III.2025, leg. J.-C. Chen; • 2♂♂, 3♀♀ (<named-content xmlns:xlink="http://www.w3.org/1999/xlink" content-type="dwc:institutional_code" xlink:title="Applied Zoology Division, Taiwan Agricultural Research Insitute, Taichung, Taiwan" xlink:href="http://grbio.org/institution/taiwan-agricultural-research-institute" xlink:type="simple">TARI</named-content>), same but with “20.III.2025”; • <bold>Taitung</bold>: 2♂♂, 3♀♀ (MHNUK), 14 km W of Chihshang (池上), <named-content xmlns:xlink="http://www.w3.org/1999/xlink" content-type="dwc:verbatimCoordinates" xlink:type="simple"><named-content content-type="geo-json" specific-use="{&#34;type&#34;:&#34;Point&#34;,&#34;coordinates&#34;:[121.066667,23.150000]}" id="NCID0EWFCI" xlink:type="simple">23°09'N, 121°04'E</named-content></named-content>, 900 m, 16.XI.2008, leg. L. Dembický; • 1♂, 6♀♀ (<named-content xmlns:xlink="http://www.w3.org/1999/xlink" content-type="dwc:institutional_code" xlink:title="Applied Zoology Division, Taiwan Agricultural Research Insitute, Taichung, Taiwan" xlink:href="http://grbio.org/institution/taiwan-agricultural-research-institute" xlink:type="simple">TARI</named-content>), Hsiangyang (向陽), 1.VII.2009, leg. M.-H. Tsou; • 3♂♂, 4♀♀ (<named-content xmlns:xlink="http://www.w3.org/1999/xlink" content-type="dwc:institutional_code" xlink:title="Applied Zoology Division, Taiwan Agricultural Research Insitute, Taichung, Taiwan" xlink:href="http://grbio.org/institution/taiwan-agricultural-research-institute" xlink:type="simple">TARI</named-content>), Motien (摩天), 23.V.2011, leg. C.-F. Lee; • 1♂, 1♀ (<named-content xmlns:xlink="http://www.w3.org/1999/xlink" content-type="dwc:institutional_code" xlink:title="Applied Zoology Division, Taiwan Agricultural Research Insitute, Taichung, Taiwan" xlink:href="http://grbio.org/institution/taiwan-agricultural-research-institute" xlink:type="simple">TARI</named-content>), Liyuan (栗園), 24.I.2014, leg. W.-C. Huang; • 2♂♂, 1♀ (<named-content xmlns:xlink="http://www.w3.org/1999/xlink" content-type="dwc:institutional_code" xlink:title="Applied Zoology Division, Taiwan Agricultural Research Insitute, Taichung, Taiwan" xlink:href="http://grbio.org/institution/taiwan-agricultural-research-institute" xlink:type="simple">TARI</named-content>), same but with “14.III.2014”; • 1♀ (<named-content xmlns:xlink="http://www.w3.org/1999/xlink" content-type="dwc:institutional_code" xlink:title="The Natural History Museum, London, UK" xlink:href="http://grbio.org/institution/natural-history-museum-london" xlink:type="simple">NHMUK</named-content>), Yakou Country Inn (啞口山莊), <named-content xmlns:xlink="http://www.w3.org/1999/xlink" content-type="dwc:verbatimCoordinates" xlink:type="simple"><named-content content-type="geo-json" specific-use="{&#34;type&#34;:&#34;Point&#34;,&#34;coordinates&#34;:[120.973650,23.267717]}" id="NCID0EXGCI" xlink:type="simple">23°16.063'N, 120°58.419'E</named-content></named-content>, 2582 m, 11.VIII.2008, leg. H. Mendel &amp; M. V. L. Barclay; • <bold>Yunlin</bold>: 3♂♂, 1♀ (<named-content xmlns:xlink="http://www.w3.org/1999/xlink" content-type="dwc:institutional_code" xlink:title="National Museum of Natural Science, Taichung, Taiwan" xlink:href="http://grbio.org/institution/national-museum-natural-science-0" xlink:type="simple">NMNS</named-content>), Shihpi (石壁), 20.II.1991, leg. C. C. Chiang; • 1♂, 1♂ (<named-content xmlns:xlink="http://www.w3.org/1999/xlink" content-type="dwc:institutional_code" xlink:title="National Museum of Natural Science, Taichung, Taiwan" xlink:href="http://grbio.org/institution/national-museum-natural-science-0" xlink:type="simple">NMNS</named-content>), same but with “22.II.1991”; • 2♂♂, 1♀ (<named-content xmlns:xlink="http://www.w3.org/1999/xlink" content-type="dwc:institutional_code" xlink:title="National Museum of Natural Science, Taichung, Taiwan" xlink:href="http://grbio.org/institution/national-museum-natural-science-0" xlink:type="simple">NMNS</named-content>), same locality, 27.X.1992, leg. W. T. Yang.</p></tp:treatment-sec><tp:treatment-sec sec-type="diagnosis" id="SECID0ENHCI"><title>Diagnosis.</title><p>Adults of <italic><tp:taxon-name><tp:taxon-name-part taxon-name-part-type="genus" reg="Batophila">B.</tp:taxon-name-part> <tp:taxon-name-part taxon-name-part-type="species" reg="tsoui">tsoui</tp:taxon-name-part></tp:taxon-name></italic> sp. nov., <italic><tp:taxon-name><tp:taxon-name-part taxon-name-part-type="genus" reg="Batophila">B.</tp:taxon-name-part> <tp:taxon-name-part taxon-name-part-type="species" reg="chungi">chungi</tp:taxon-name-part></tp:taxon-name></italic> sp. nov., and <italic><tp:taxon-name><tp:taxon-name-part taxon-name-part-type="genus" reg="Batophila">B.</tp:taxon-name-part> <tp:taxon-name-part taxon-name-part-type="species" reg="choui">choui</tp:taxon-name-part></tp:taxon-name></italic> sp. nov. are recognized by their strongly and apically narrowed elytra, and divergent elytral apices, but <italic><tp:taxon-name><tp:taxon-name-part taxon-name-part-type="genus" reg="Batophila">B.</tp:taxon-name-part> <tp:taxon-name-part taxon-name-part-type="species" reg="tsoui">tsoui</tp:taxon-name-part></tp:taxon-name></italic> sp. nov. and <italic><tp:taxon-name><tp:taxon-name-part taxon-name-part-type="genus" reg="Batophila">B.</tp:taxon-name-part> <tp:taxon-name-part taxon-name-part-type="species" reg="chungi">chungi</tp:taxon-name-part></tp:taxon-name></italic> sp. nov. differ in possessing flattened elytra in males (Fig. <xref ref-type="fig" rid="F21">21C</xref>) but convex elytra in females (Fig. <xref ref-type="fig" rid="F21">21F</xref>) [convex elytra and elytral apex not visible in dorsal views in both sexes of <italic><tp:taxon-name><tp:taxon-name-part taxon-name-part-type="genus" reg="Batophila">B.</tp:taxon-name-part> <tp:taxon-name-part taxon-name-part-type="species" reg="choui">choui</tp:taxon-name-part></tp:taxon-name></italic> sp. nov. (Fig. <xref ref-type="fig" rid="F5">5C, F</xref>)], and widened apex of aedeagus (Fig. <xref ref-type="fig" rid="F22">22C</xref>) [parallel-sided aedeagus in <italic><tp:taxon-name><tp:taxon-name-part taxon-name-part-type="genus" reg="Batophila">B.</tp:taxon-name-part> <tp:taxon-name-part taxon-name-part-type="species" reg="choui">choui</tp:taxon-name-part></tp:taxon-name></italic> sp. nov. (Fig. <xref ref-type="fig" rid="F6">6C</xref>)]. Adults of <italic><tp:taxon-name><tp:taxon-name-part taxon-name-part-type="genus" reg="Batophila">B.</tp:taxon-name-part> <tp:taxon-name-part taxon-name-part-type="species" reg="tsoui">tsoui</tp:taxon-name-part></tp:taxon-name></italic> sp. nov. are not separable from those <italic><tp:taxon-name><tp:taxon-name-part taxon-name-part-type="genus" reg="Batophila">B.</tp:taxon-name-part> <tp:taxon-name-part taxon-name-part-type="species" reg="chungi">chungi</tp:taxon-name-part></tp:taxon-name></italic> sp. nov. by external morphology but the aedeagus of <italic><tp:taxon-name><tp:taxon-name-part taxon-name-part-type="genus" reg="Batophila">B.</tp:taxon-name-part> <tp:taxon-name-part taxon-name-part-type="species" reg="tsoui">tsoui</tp:taxon-name-part></tp:taxon-name></italic> sp. nov. (Fig. <xref ref-type="fig" rid="F22">22C</xref>) is narrower than that of <italic><tp:taxon-name><tp:taxon-name-part taxon-name-part-type="genus" reg="Batophila">B.</tp:taxon-name-part> <tp:taxon-name-part taxon-name-part-type="species" reg="chungi">chungi</tp:taxon-name-part></tp:taxon-name></italic> sp. nov. (Fig. <xref ref-type="fig" rid="F8">8C</xref>).</p><fig id="F21" position="float" orientation="portrait"><object-id xmlns:xlink="http://www.w3.org/1999/xlink" content-type="doi" xlink:type="simple">10.3897/zookeys.1258.163900.figure21</object-id><object-id xmlns:xlink="http://www.w3.org/1999/xlink" content-type="arpha" xlink:type="simple">B2705AFC-99D0-5151-8D78-8E817F9C0918</object-id><label>Figure 21.</label><caption><p>Habitus of <italic><tp:taxon-name><tp:taxon-name-part taxon-name-part-type="genus" reg="Batophila">Batophila</tp:taxon-name-part> <tp:taxon-name-part taxon-name-part-type="species" reg="tsoui">tsoui</tp:taxon-name-part></tp:taxon-name></italic> sp. nov. A. Male, paratype, dorsal view; B. Ditto, ventral view; C. Ditto, lateral view; D. Female, paratype, dorsal view; E. Ditto, ventral view; F. Ditto, lateral view.</p></caption><graphic xmlns:xlink="http://www.w3.org/1999/xlink" xlink:href="zookeys-1258-073_article-163900__-g021.jpg" position="float" orientation="portrait" xlink:type="simple" id="oo_1456454.jpg"><uri content-type="original_file" xlink:type="simple">https://binary.pensoft.net/fig/1456454</uri></graphic></fig><fig id="F22" position="float" orientation="portrait"><object-id xmlns:xlink="http://www.w3.org/1999/xlink" content-type="doi" xlink:type="simple">10.3897/zookeys.1258.163900.figure22</object-id><object-id xmlns:xlink="http://www.w3.org/1999/xlink" content-type="arpha" xlink:type="simple">C11B3FFB-9DC9-5AB3-B5AA-923799A05B4C</object-id><label>Figure 22.</label><caption><p><italic><tp:taxon-name><tp:taxon-name-part taxon-name-part-type="genus" reg="Batophila">Batophila</tp:taxon-name-part> <tp:taxon-name-part taxon-name-part-type="species" reg="tsoui">tsoui</tp:taxon-name-part></tp:taxon-name></italic> sp. nov. A. Antenna, male; B. Antenna, female; C. Aedeagus, dorsal view; D. Aedeagus, lateral view; E. Abdominal ventrite VIII, female; F. Spermatheca; G. Gonocoxae.</p></caption><graphic xmlns:xlink="http://www.w3.org/1999/xlink" xlink:href="zookeys-1258-073_article-163900__-g022.jpg" position="float" orientation="portrait" xlink:type="simple" id="oo_1456455.jpg"><uri content-type="original_file" xlink:type="simple">https://binary.pensoft.net/fig/1456455</uri></graphic></fig></tp:treatment-sec><tp:treatment-sec sec-type="description" id="SECID0EYNCI"><title>Description.</title><p>Male. Length 1.86–1.94 mm, width 0.77–0.80 mm. General color metallic dark bronze (Fig. <xref ref-type="fig" rid="F21">21A–C</xref>); legs yellowish but femora of hind legs darkened. Antenna (Fig. <xref ref-type="fig" rid="F22">22A</xref>) filiform and antennomeres VIII–X wide, ratio of length of antennomeres I–XI to length of antennomere I 1.0: 0.7: 0.5: 0.6: 0.8: 0.7: 0.8: 0.7: 0.7: 0.7: 0.9; ratio of length to width of antennomeres I–XI 2.8: 2.5: 2.4: 3.0: 3.3: 2.6: 2.4: 2.3: 2.0: 2.1: 2.5. Pronotum 1.17–1.22× wider than long; lateral margins slightly rounded, anterolateral angles separated from lateral margins by weak emarginations, slightly narrowed basally, distance between anterolateral angles 1.14–1.22× wider than basal margin. Elytra 1.48–1.49× longer than wide; lateral margins rounded, widest at basal 1/5, apically and strongly narrowed, apex truncate but divergent; dorsoventrally flattened, apex visible in dorsal view; disc with longitudinal lines of extremely coarse punctures and with distinct longitudinal grooves along punctures, punctures and grooves apically abbreviated from apical 1/3. Tarsomeres I of front and middle legs slightly swollen. Aedeagus (Fig. <xref ref-type="fig" rid="F22">22C, D</xref>) elongate, 5.8× longer than wide; widest at apical 1/5, apically narrowed towards apex, apex widely rounded, basally widened near apical 2/5, then widened near base; dorsal opening starting from apical 1/9–1/3, tectum composed of three lobes, median lobe more ventral relative to lateral lobes, apical margin truncate, mostly membranous; slightly curved in lateral view, apex moderately curved; ventral surface with membranous area wider than dorsal opening, starting from apical 1/10–3/5.</p><p>Female (Fig. <xref ref-type="fig" rid="F21">21D–F</xref>). Length 1.99–2.56 mm, width 0.88–1.05 mm. Antennae similar to males, ratio of length of antennomeres I–XI to length of antennomere I (Fig. <xref ref-type="fig" rid="F22">22B</xref>) 1.0: 0.6: 0.6: 0.6: 0.8: 0.7: 0.8: 0.7: 0.7: 0.6: 1.0; ratio of length to width of antennomeres I–XI 2.6: 2.3: 2.7: 3.0: 3.5: 2.6: 2.5: 2.2: 2.0: 1.9: 2.8. Elytra 1.46–1.67× longer than wide; lateral margins rounded, widest at basal 1/5, apex truncate but divergent; dorsoventrally convex, apex not visible in dorsal view; disc with longitudinal lines of extremely coarse punctures and with distinct longitudinal grooves along punctures, punctures and grooves apically abbreviated from apical 1/3. Gonocoxae (Fig. <xref ref-type="fig" rid="F22">22F</xref>) slender, connected at basal 1/5; each gonocoxa with seven long setae and one tiny seta from apical 1/5 to apex, subapically slightly curved. Ventrite VIII (Fig. <xref ref-type="fig" rid="F22">22E</xref>) weakly sclerotized apically, with several short setae at apical area, and some tiny setae at apical margin, spiculum extremely elongate. Spermathecal receptaculum (Fig. <xref ref-type="fig" rid="F22">22G</xref>) strongly swollen, with transverse wrinkles at basal 1/2; pump wide and curved, with transverse wrinkles at apical 2/3; sclerotized spermathecal canal moderately long before base of spermathecal gland.</p></tp:treatment-sec><tp:treatment-sec sec-type="Food plants" id="SECID0EAPCI"><title>Food plants.</title><p><tp:taxon-name><tp:taxon-name-part taxon-name-part-type="family">Melastomataceae</tp:taxon-name-part></tp:taxon-name>: <italic><tp:taxon-name><tp:taxon-name-part taxon-name-part-type="genus" reg="Otanthera">Otanthera</tp:taxon-name-part> <tp:taxon-name-part taxon-name-part-type="species" reg="scaberrima">scaberrima</tp:taxon-name-part></tp:taxon-name></italic> (Hayata) Ohwi (Fig. <xref ref-type="fig" rid="F9">9E, F</xref>); <tp:taxon-name><tp:taxon-name-part taxon-name-part-type="family">Rosaceae</tp:taxon-name-part></tp:taxon-name>: <italic><tp:taxon-name><tp:taxon-name-part taxon-name-part-type="genus" reg="Rubus">Rubus</tp:taxon-name-part> <tp:taxon-name-part taxon-name-part-type="species" reg="formosensis">formosensis</tp:taxon-name-part></tp:taxon-name></italic> Kuntze, <tp:taxon-name><tp:taxon-name-part taxon-name-part-type="genus" reg="Rubus">R.</tp:taxon-name-part> <tp:taxon-name-part taxon-name-part-type="species" reg="morii">morii</tp:taxon-name-part> <tp:taxon-name-part taxon-name-part-type="authority">Hayata,</tp:taxon-name-part> <tp:taxon-name-part taxon-name-part-type="infraspecific-rank">R.</tp:taxon-name-part> <tp:taxon-name-part taxon-name-part-type="race" reg="croceacanthus">croceacanthus</tp:taxon-name-part></tp:taxon-name> H. Lév., <italic><tp:taxon-name><tp:taxon-name-part taxon-name-part-type="genus" reg="Rubus">R.</tp:taxon-name-part> <tp:taxon-name-part taxon-name-part-type="species" reg="wallichianus">wallichianus</tp:taxon-name-part></tp:taxon-name></italic> Wight &amp; Arn. (Fig. <xref ref-type="fig" rid="F9">9D</xref>).</p></tp:treatment-sec><tp:treatment-sec sec-type="etymology" id="SECID0ENRCI"><title>Etymology.</title><p>This new species is named for Mei-Hua Tsou (曹美華), the first member of TCRT to collect specimens.</p></tp:treatment-sec><tp:treatment-sec sec-type="distribution" id="SECID0ESRCI"><title>Distribution.</title><p>This species is widespread in mountainous areas in southern Taiwan (Fig. <xref ref-type="fig" rid="F7">7</xref>).</p></tp:treatment-sec><tp:treatment-sec><!--Section generated to contain objects referenced in tp:taxon-treatment.--><fig id="F5" position="float" orientation="portrait"><object-id xmlns:xlink="http://www.w3.org/1999/xlink" content-type="doi" xlink:type="simple">10.3897/zookeys.1258.163900.figure5</object-id><object-id xmlns:xlink="http://www.w3.org/1999/xlink" content-type="arpha" xlink:type="simple">552A5DE7-EEF2-5B33-A5F8-7F61D1757980</object-id><label>Figure 5.</label><caption><p>Habitus of <italic><tp:taxon-name><tp:taxon-name-part taxon-name-part-type="genus" reg="Batophila">Batophila</tp:taxon-name-part> <tp:taxon-name-part taxon-name-part-type="species" reg="choui">choui</tp:taxon-name-part></tp:taxon-name></italic> sp. nov. A. Male, paratype, dorsal view; B. Ditto, ventral view; C. Ditto, lateral view; D. Female, paratype, dorsal view; E. Ditto, ventral view; F. Ditto, lateral view.</p></caption><graphic xmlns:xlink="http://www.w3.org/1999/xlink" xlink:href="zookeys-1258-073_article-163900__-g005.jpg" position="float" orientation="portrait" xlink:type="simple" id="oo_1456438.jpg"><uri content-type="original_file" xlink:type="simple">https://binary.pensoft.net/fig/1456438</uri></graphic></fig><fig id="F6" position="float" orientation="portrait"><object-id xmlns:xlink="http://www.w3.org/1999/xlink" content-type="doi" xlink:type="simple">10.3897/zookeys.1258.163900.figure6</object-id><object-id xmlns:xlink="http://www.w3.org/1999/xlink" content-type="arpha" xlink:type="simple">C8E57883-EA26-5008-9C31-E1906AD333C3</object-id><label>Figure 6.</label><caption><p><italic><tp:taxon-name><tp:taxon-name-part taxon-name-part-type="genus" reg="Batophila">Batophila</tp:taxon-name-part> <tp:taxon-name-part taxon-name-part-type="species" reg="choui">choui</tp:taxon-name-part></tp:taxon-name></italic> sp. nov. A. Antenna, male; B. Antenna, female; C. Aedeagus, dorsal view; D. Aedeagus, lateral view; E. Abdominal ventrite VIII, female; F. Spermatheca; G. Gonocoxae.</p></caption><graphic xmlns:xlink="http://www.w3.org/1999/xlink" xlink:href="zookeys-1258-073_article-163900__-g006.jpg" position="float" orientation="portrait" xlink:type="simple" id="oo_1456439.jpg"><uri content-type="original_file" xlink:type="simple">https://binary.pensoft.net/fig/1456439</uri></graphic></fig><fig id="F8" position="float" orientation="portrait"><object-id xmlns:xlink="http://www.w3.org/1999/xlink" content-type="doi" xlink:type="simple">10.3897/zookeys.1258.163900.figure8</object-id><object-id xmlns:xlink="http://www.w3.org/1999/xlink" content-type="arpha" xlink:type="simple">CEAD22EB-6025-5EF7-85DB-50397DFF325D</object-id><label>Figure 8.</label><caption><p><italic><tp:taxon-name><tp:taxon-name-part taxon-name-part-type="genus" reg="Batophila">Batophila</tp:taxon-name-part> <tp:taxon-name-part taxon-name-part-type="species" reg="chungi">chungi</tp:taxon-name-part></tp:taxon-name></italic> sp. nov. A. Antenna, male; B. Antenna, female; C. Aedeagus, dorsal view; D. Aedeagus, lateral view; E. Abdominal ventrite VIII, female; F. Spermatheca; G. Gonocoxae.</p></caption><graphic xmlns:xlink="http://www.w3.org/1999/xlink" xlink:href="zookeys-1258-073_article-163900__-g008.jpg" position="float" orientation="portrait" xlink:type="simple" id="oo_1456441.jpg"><uri content-type="original_file" xlink:type="simple">https://binary.pensoft.net/fig/1456441</uri></graphic></fig><fig id="F9" position="float" orientation="portrait"><object-id xmlns:xlink="http://www.w3.org/1999/xlink" content-type="doi" xlink:type="simple">10.3897/zookeys.1258.163900.figure9</object-id><object-id xmlns:xlink="http://www.w3.org/1999/xlink" content-type="arpha" xlink:type="simple">7A9251CE-3891-575C-8B28-37884862A97D</object-id><label>Figure 9.</label><caption><p>Field photographs of <italic><tp:taxon-name><tp:taxon-name-part taxon-name-part-type="genus" reg="Batophila">Batophila</tp:taxon-name-part></tp:taxon-name></italic> species A. <tp:taxon-name><tp:taxon-name-part taxon-name-part-type="genus" reg="Rubus">Rubus</tp:taxon-name-part> <tp:taxon-name-part taxon-name-part-type="species" reg="taitoensis">taitoensis</tp:taxon-name-part> <tp:taxon-name-part taxon-name-part-type="infraspecific-rank">var.</tp:taxon-name-part> <tp:taxon-name-part taxon-name-part-type="variety" reg="aculeatiflorus">aculeatiflorus</tp:taxon-name-part></tp:taxon-name> (<tp:taxon-name><tp:taxon-name-part taxon-name-part-type="family">Rosaceae</tp:taxon-name-part></tp:taxon-name>); B. Adult of <italic><tp:taxon-name><tp:taxon-name-part taxon-name-part-type="genus" reg="Batophila">B.</tp:taxon-name-part> <tp:taxon-name-part taxon-name-part-type="species" reg="chungi">chungi</tp:taxon-name-part></tp:taxon-name></italic> sp. nov. on underside of leaf of <tp:taxon-name><tp:taxon-name-part taxon-name-part-type="genus" reg="Rubus">R.</tp:taxon-name-part> <tp:taxon-name-part taxon-name-part-type="species" reg="taitoensis">taitoensis</tp:taxon-name-part> <tp:taxon-name-part taxon-name-part-type="infraspecific-rank">var.</tp:taxon-name-part> <tp:taxon-name-part taxon-name-part-type="variety" reg="aculeatiflorus">aculeatiflorus</tp:taxon-name-part></tp:taxon-name>; C. Adult of <italic><tp:taxon-name><tp:taxon-name-part taxon-name-part-type="genus" reg="Batophila">B.</tp:taxon-name-part> <tp:taxon-name-part taxon-name-part-type="species" reg="houjayi">houjayi</tp:taxon-name-part></tp:taxon-name></italic> sp. nov. resting on underside of leaf of <italic><tp:taxon-name><tp:taxon-name-part taxon-name-part-type="genus" reg="Persicaria">Persicaria</tp:taxon-name-part> <tp:taxon-name-part taxon-name-part-type="species" reg="chinense">chinense</tp:taxon-name-part></tp:taxon-name></italic> (<tp:taxon-name><tp:taxon-name-part taxon-name-part-type="family">Polygonaceae</tp:taxon-name-part></tp:taxon-name>); D. Adults of <italic><tp:taxon-name><tp:taxon-name-part taxon-name-part-type="genus" reg="Batophila">B.</tp:taxon-name-part> <tp:taxon-name-part taxon-name-part-type="species" reg="tsoui">tsoui</tp:taxon-name-part></tp:taxon-name></italic> sp. nov. resting on underside of leaf of <italic><tp:taxon-name><tp:taxon-name-part taxon-name-part-type="genus" reg="Rubus">R.</tp:taxon-name-part> <tp:taxon-name-part taxon-name-part-type="species" reg="wallichianus">wallichianus</tp:taxon-name-part></tp:taxon-name></italic> (<tp:taxon-name><tp:taxon-name-part taxon-name-part-type="family">Rosaceae</tp:taxon-name-part></tp:taxon-name>); E. <italic><tp:taxon-name><tp:taxon-name-part taxon-name-part-type="genus" reg="Otanthera">Otanthera</tp:taxon-name-part> <tp:taxon-name-part taxon-name-part-type="species" reg="scaberrima">scaberrima</tp:taxon-name-part></tp:taxon-name></italic> (<tp:taxon-name><tp:taxon-name-part taxon-name-part-type="family">Melastomataceae</tp:taxon-name-part></tp:taxon-name>); F. Adults of <italic><tp:taxon-name><tp:taxon-name-part taxon-name-part-type="genus" reg="Batophila">B.</tp:taxon-name-part> <tp:taxon-name-part taxon-name-part-type="species" reg="tsoui">tsoui</tp:taxon-name-part></tp:taxon-name></italic> sp. nov. feeding on underside of leaf of <italic><tp:taxon-name><tp:taxon-name-part taxon-name-part-type="genus" reg="Otanthera">O.</tp:taxon-name-part> <tp:taxon-name-part taxon-name-part-type="species" reg="scaberrima">scaberrima</tp:taxon-name-part></tp:taxon-name></italic></p></caption><graphic xmlns:xlink="http://www.w3.org/1999/xlink" xlink:href="zookeys-1258-073_article-163900__-g009.jpg" position="float" orientation="portrait" xlink:type="simple" id="oo_1456442.jpg"><uri content-type="original_file" xlink:type="simple">https://binary.pensoft.net/fig/1456442</uri></graphic></fig><fig id="F7" position="float" orientation="portrait"><object-id xmlns:xlink="http://www.w3.org/1999/xlink" content-type="doi" xlink:type="simple">10.3897/zookeys.1258.163900.figure7</object-id><object-id xmlns:xlink="http://www.w3.org/1999/xlink" content-type="arpha" xlink:type="simple">7B1CF9B4-30E1-5BEC-BE18-B5B8E02ABB6D</object-id><label>Figure 7.</label><caption><p>Distribution map of <italic><tp:taxon-name><tp:taxon-name-part taxon-name-part-type="genus" reg="Batophila">Batophila</tp:taxon-name-part></tp:taxon-name></italic> species, solid line: 1000 m a.s.l., broken line: 2000 m a.s.l., black areas: 3000 m a.s.l. Red dots <italic><tp:taxon-name><tp:taxon-name-part taxon-name-part-type="genus" reg="Batophila">B.</tp:taxon-name-part> <tp:taxon-name-part taxon-name-part-type="species" reg="tsoui">tsoui</tp:taxon-name-part></tp:taxon-name></italic> sp. nov. Purple dots <italic><tp:taxon-name><tp:taxon-name-part taxon-name-part-type="genus" reg="Batophila">B.</tp:taxon-name-part> <tp:taxon-name-part taxon-name-part-type="species" reg="choui">choui</tp:taxon-name-part></tp:taxon-name></italic> sp. nov. Green dot <italic><tp:taxon-name><tp:taxon-name-part taxon-name-part-type="genus" reg="Batophila">B.</tp:taxon-name-part> <tp:taxon-name-part taxon-name-part-type="species" reg="chungi">chungi</tp:taxon-name-part></tp:taxon-name></italic> sp. nov.</p></caption><graphic xmlns:xlink="http://www.w3.org/1999/xlink" xlink:href="zookeys-1258-073_article-163900__-g007.jpg" position="float" orientation="portrait" xlink:type="simple" id="oo_1456440.jpg"><uri content-type="original_file" xlink:type="simple">https://binary.pensoft.net/fig/1456440</uri></graphic></fig></tp:treatment-sec><ref-list><ref id="B11"><mixed-citation xmlns:xlink="http://www.w3.org/1999/xlink" xlink:type="simple"><person-group><name name-style="western"><surname>Kimoto</surname><given-names>S</given-names></name></person-group> (<year>1989</year>) <article-title>The Taiwanese <tp:taxon-name><tp:taxon-name-part taxon-name-part-type="family">Chrysomelidae</tp:taxon-name-part></tp:taxon-name> (<tp:taxon-name><tp:taxon-name-part taxon-name-part-type="class">Insecta</tp:taxon-name-part></tp:taxon-name>: <tp:taxon-name><tp:taxon-name-part taxon-name-part-type="order">Coleoptera</tp:taxon-name-part></tp:taxon-name>) collected by Dr. Kintaro Baba, on the occasion of his entomological survey in 1983 and 1986.</article-title><source>Kurume University Journal</source><volume>38</volume>: <fpage>237</fpage>–<lpage>272</lpage>.</mixed-citation></ref><ref id="B3"><mixed-citation xmlns:xlink="http://www.w3.org/1999/xlink" xlink:type="simple"><person-group><name name-style="western"><surname>Chûjô</surname><given-names>M</given-names></name></person-group> (<year>1937</year>) <article-title>Studies on the <tp:taxon-name><tp:taxon-name-part taxon-name-part-type="family">Chrysomelidae</tp:taxon-name-part></tp:taxon-name> in the Japanese Empire (VIII). Subfamily <tp:taxon-name><tp:taxon-name-part taxon-name-part-type="subfamily">Halticinae</tp:taxon-name-part></tp:taxon-name> (8).</article-title><source>Transactions of the Natural History Society of Formosa</source><volume>27</volume>: <fpage>52</fpage>–<lpage>58</lpage>.</mixed-citation></ref></ref-list></tp:taxon-treatment>
