# Supplementary material for: ﻿The genus Batophila Foudras, 1860 (Coleoptera, Chrysomeliae, Galerucinae, Alticitae) in Taiwan, with descriptions of 11 new species
Source: Zookeys. 2025 Nov 3;1258:73–118. doi: 10.3897/zookeys.1258.163900 (PMC12603648; doi:10.3897/zookeys.1258.163900)
Supplement: XML Treatment for Batophila yuae [file zookeys.1258.163900-treatment13.xml]

<!DOCTYPE tp:taxon-treatment
  PUBLIC "-//TaxonX//DTD Taxonomic Treatment Publishing DTD v0 20100105//EN" "tax-treatment-NSO.dtd">
<tp:taxon-treatment xmlns:tp="http://www.plazi.org/taxpub"><tp:treatment-meta><kwd-group><label>Taxon classification</label><kwd>
              <named-content content-type="kingdom">Animalia</named-content>
            </kwd><kwd>
              <named-content content-type="order">Coleoptera</named-content>
            </kwd><kwd>
              <named-content content-type="family">Chrysomelidae</named-content>
            </kwd></kwd-group><mixed-citation publication-type="journal"><person-group><name><surname>Lee</surname><given-names>Chi-Feng</given-names></name></person-group><article-title>﻿The genus <italic><tp:taxon-name><tp:taxon-name-part taxon-name-part-type="genus" reg="Batophila">Batophila</tp:taxon-name-part></tp:taxon-name></italic> Foudras, 1860 (<tp:taxon-name><tp:taxon-name-part taxon-name-part-type="order">Coleoptera</tp:taxon-name-part></tp:taxon-name>, Chrysomeliae, <tp:taxon-name><tp:taxon-name-part taxon-name-part-type="subfamily">Galerucinae</tp:taxon-name-part></tp:taxon-name>, <tp:taxon-name><tp:taxon-name-part taxon-name-part-type="supertribe">Alticitae</tp:taxon-name-part></tp:taxon-name>) in Taiwan, with descriptions of 11 new species</article-title><source>Zookeys</source><day>03</day><month>11</month><year>2025</year><volume>1258</volume><fpage>73</fpage><lpage>118</lpage><pub-id pub-id-type="doi">10.3897/zookeys.1258.163900</pub-id></mixed-citation></tp:treatment-meta><tp:nomenclature><label>﻿</label><tp:taxon-name><object-id xmlns:xlink="http://www.w3.org/1999/xlink" content-type="arpha" xlink:type="simple">5DFD2583-0143-544C-AF10-EAD69149DE9C</object-id>
            <tp:taxon-name-part taxon-name-part-type="genus" reg="Batophila">Batophila</tp:taxon-name-part>
            <tp:taxon-name-part taxon-name-part-type="species" reg="yuae">yuae</tp:taxon-name-part>
            <object-id xmlns:xlink="http://www.w3.org/1999/xlink" content-type="zoobank" xlink:type="simple">https://zoobank.org/F0E8D7D7-5893-4A66-B1C8-7CDA46803066</object-id>
          </tp:taxon-name><tp:taxon-status xmlns:xlink="http://www.w3.org/1999/xlink" xlink:type="simple">sp. nov.</tp:taxon-status><xref ref-type="fig" rid="F26">Fig. 26</xref><tp:nomenclature-citation-list><tp:nomenclature-citation><tp:taxon-name>
                <tp:taxon-name-part taxon-name-part-type="genus" reg="Batophila">Batophila</tp:taxon-name-part> <tp:taxon-name-part taxon-name-part-type="species" reg="yangweii">yangweii</tp:taxon-name-part></tp:taxon-name><comment>: <xref ref-type="bibr" rid="B3">Chûjô 1937</xref>: 54 (part).</comment></tp:nomenclature-citation></tp:nomenclature-citation-list></tp:nomenclature><tp:treatment-sec sec-type="material" id="SECID0EMPDI"><title>Type specimens examined (n = 20).</title><p><bold><italic>Holotype</italic></bold> ♂ (<named-content xmlns:xlink="http://www.w3.org/1999/xlink" content-type="dwc:institutional_code" xlink:title="Applied Zoology Division, Taiwan Agricultural Research Insitute, Taichung, Taiwan" xlink:href="http://grbio.org/institution/taiwan-agricultural-research-institute" xlink:type="simple">TARI</named-content>). <bold>Taiwan</bold> • <bold>Taipei</bold>: Lengshuikeng (冷水坑), 29.VI.2008, leg. M.-H. Tsao (sic!). <bold><italic>Paratypes</italic></bold> • 2♀ (<named-content xmlns:xlink="http://www.w3.org/1999/xlink" content-type="dwc:institutional_code" xlink:title="Applied Zoology Division, Taiwan Agricultural Research Insitute, Taichung, Taiwan" xlink:href="http://grbio.org/institution/taiwan-agricultural-research-institute" xlink:type="simple">TARI</named-content>), same data as holotype; • 1♀ (<named-content xmlns:xlink="http://www.w3.org/1999/xlink" content-type="dwc:institutional_code" xlink:title="Applied Zoology Division, Taiwan Agricultural Research Insitute, Taichung, Taiwan" xlink:href="http://grbio.org/institution/taiwan-agricultural-research-institute" xlink:type="simple">TARI</named-content>), same locality, 22.II.2015, leg. M.-H. Tsou; • <bold>Ilan</bold>: 1♀ (<named-content xmlns:xlink="http://www.w3.org/1999/xlink" content-type="dwc:institutional_code" xlink:title="National Museum of Natural Science, Taichung, Taiwan" xlink:href="http://grbio.org/institution/national-museum-natural-science-0" xlink:type="simple">NMNS</named-content>), Chilan (棲蘭), 15.V.1999, leg. S. Halbert, C. W. &amp; L. B. O’Brien; • 1♂ (<named-content xmlns:xlink="http://www.w3.org/1999/xlink" content-type="dwc:institutional_code" xlink:title="Applied Zoology Division, Taiwan Agricultural Research Insitute, Taichung, Taiwan" xlink:href="http://grbio.org/institution/taiwan-agricultural-research-institute" xlink:type="simple">TARI</named-content>), Fushan Botanical Park (福山植物園), 19–26.VI.2006, leg. C.-S. Tung; • 1♀ (<named-content xmlns:xlink="http://www.w3.org/1999/xlink" content-type="dwc:institutional_code" xlink:title="Applied Zoology Division, Taiwan Agricultural Research Insitute, Taichung, Taiwan" xlink:href="http://grbio.org/institution/taiwan-agricultural-research-institute" xlink:type="simple">TARI</named-content>), same but with “14–21.VII.2007”; • 2♂♂, 2♀♀ (<named-content xmlns:xlink="http://www.w3.org/1999/xlink" content-type="dwc:institutional_code" xlink:title="Applied Zoology Division, Taiwan Agricultural Research Insitute, Taichung, Taiwan" xlink:href="http://grbio.org/institution/taiwan-agricultural-research-institute" xlink:type="simple">TARI</named-content>), Mingchi (明池), 5.IV.2009, leg. M.-H. Tsou; • 1♀ (<named-content xmlns:xlink="http://www.w3.org/1999/xlink" content-type="dwc:institutional_code" xlink:title="Applied Zoology Division, Taiwan Agricultural Research Insitute, Taichung, Taiwan" xlink:href="http://grbio.org/institution/taiwan-agricultural-research-institute" xlink:type="simple">TARI</named-content>), Nishimura (= Hsitsun, 西村), 24.VII.1919, leg. Y. Miwa, identified as <italic><tp:taxon-name><tp:taxon-name-part taxon-name-part-type="genus" reg="Batophila">B.</tp:taxon-name-part> <tp:taxon-name-part taxon-name-part-type="species" reg="yangweii">yangweii</tp:taxon-name-part></tp:taxon-name></italic> by <xref ref-type="bibr" rid="B3">Chûjô (1937)</xref>; • 2♂ (<named-content xmlns:xlink="http://www.w3.org/1999/xlink" content-type="dwc:institutional_code" xlink:title="National Museum of Natural Science, Taichung, Taiwan" xlink:href="http://grbio.org/institution/national-museum-natural-science-0" xlink:type="simple">NMNS</named-content>), Wufangchi (sic!) (五峰旗), 16.X.1990, leg. C. C. Chiang; • <bold>New Taipei City</bold>: 1♂, 1♀ (<named-content xmlns:xlink="http://www.w3.org/1999/xlink" content-type="dwc:institutional_code" xlink:title="Applied Zoology Division, Taiwan Agricultural Research Insitute, Taichung, Taiwan" xlink:href="http://grbio.org/institution/taiwan-agricultural-research-institute" xlink:type="simple">TARI</named-content>), Hinokiyama (= Kueishan, 檜山), 22.VII.1929, leg. Y. Miwa, both identified as <italic><tp:taxon-name><tp:taxon-name-part taxon-name-part-type="genus" reg="Batophila">B.</tp:taxon-name-part> <tp:taxon-name-part taxon-name-part-type="species" reg="yangweii">yangweii</tp:taxon-name-part></tp:taxon-name></italic> by <xref ref-type="bibr" rid="B3">Chûjô (1937)</xref>; • 1♀ (<named-content xmlns:xlink="http://www.w3.org/1999/xlink" content-type="dwc:institutional_code" xlink:title="Applied Zoology Division, Taiwan Agricultural Research Insitute, Taichung, Taiwan" xlink:href="http://grbio.org/institution/taiwan-agricultural-research-institute" xlink:type="simple">TARI</named-content>), Wulai (烏來), 26.X.2006, leg. S.-F. Yu; • 1♀ (<named-content xmlns:xlink="http://www.w3.org/1999/xlink" content-type="dwc:institutional_code" xlink:title="Applied Zoology Division, Taiwan Agricultural Research Insitute, Taichung, Taiwan" xlink:href="http://grbio.org/institution/taiwan-agricultural-research-institute" xlink:type="simple">TARI</named-content>), Yingtzuling (鶯子嶺), 9.V.2010, leg. M.-H. Tsou; • <bold>Taipei City</bold>: 1♀ (<named-content xmlns:xlink="http://www.w3.org/1999/xlink" content-type="dwc:institutional_code" xlink:title="Applied Zoology Division, Taiwan Agricultural Research Insitute, Taichung, Taiwan" xlink:href="http://grbio.org/institution/taiwan-agricultural-research-institute" xlink:type="simple">TARI</named-content>), Sôzan (= Yangmingshan, 陽明山), 28.IV.1940, leg. S. Miyamoto; • 1♀ (<named-content xmlns:xlink="http://www.w3.org/1999/xlink" content-type="dwc:institutional_code" xlink:title="Applied Zoology Division, Taiwan Agricultural Research Insitute, Taichung, Taiwan" xlink:href="http://grbio.org/institution/taiwan-agricultural-research-institute" xlink:type="simple">TARI</named-content>), Tatunshan (大屯山), 26.V.2010, leg. S.-F. Yu.</p></tp:treatment-sec><tp:treatment-sec sec-type="diagnosis" id="SECID0EITDI"><title>Diagnosis.</title><p>Adults of <italic><tp:taxon-name><tp:taxon-name-part taxon-name-part-type="genus" reg="Batophila">B.</tp:taxon-name-part> <tp:taxon-name-part taxon-name-part-type="species" reg="yuae">yuae</tp:taxon-name-part></tp:taxon-name></italic> sp. nov. are not separable from those of <italic><tp:taxon-name><tp:taxon-name-part taxon-name-part-type="genus" reg="Batophila">B.</tp:taxon-name-part> <tp:taxon-name-part taxon-name-part-type="species" reg="houjayi">houjayi</tp:taxon-name-part></tp:taxon-name></italic> sp. nov., <italic><tp:taxon-name><tp:taxon-name-part taxon-name-part-type="genus" reg="Batophila">B.</tp:taxon-name-part> <tp:taxon-name-part taxon-name-part-type="species" reg="wusheensis">wusheensis</tp:taxon-name-part></tp:taxon-name></italic> sp. nov., <italic><tp:taxon-name><tp:taxon-name-part taxon-name-part-type="genus" reg="Batophila">B.</tp:taxon-name-part> <tp:taxon-name-part taxon-name-part-type="species" reg="jungchani">jungchani</tp:taxon-name-part></tp:taxon-name></italic> sp. nov., and <italic><tp:taxon-name><tp:taxon-name-part taxon-name-part-type="genus" reg="Batophila">B.</tp:taxon-name-part> <tp:taxon-name-part taxon-name-part-type="species" reg="huangi">huangi</tp:taxon-name-part></tp:taxon-name></italic> sp. nov. that are characterized by truncate elytral apices based on external morphology (Figs <xref ref-type="fig" rid="F10">10</xref>, <xref ref-type="fig" rid="F12">12</xref>) except for the aedeagus (see below). However, these species can be recognized by their allopatric distributions [<italic><tp:taxon-name><tp:taxon-name-part taxon-name-part-type="genus" reg="Batophila">B.</tp:taxon-name-part> <tp:taxon-name-part taxon-name-part-type="species" reg="yuae">yuae</tp:taxon-name-part></tp:taxon-name></italic> sp. nov. inhabits lowlands in Taipei and New Taipei Cities, and Ilan County, <italic><tp:taxon-name><tp:taxon-name-part taxon-name-part-type="genus" reg="Batophila">B.</tp:taxon-name-part> <tp:taxon-name-part taxon-name-part-type="species" reg="wusheensis">wusheensis</tp:taxon-name-part></tp:taxon-name></italic> sp. nov. in lowlands of Nantou County, <italic><tp:taxon-name><tp:taxon-name-part taxon-name-part-type="genus" reg="Batophila">B.</tp:taxon-name-part> <tp:taxon-name-part taxon-name-part-type="species" reg="houjayi">houjayi</tp:taxon-name-part></tp:taxon-name></italic> sp. nov. in high mountains of Chiayi, Ilan, Hualien, and Nantou counties, <italic><tp:taxon-name><tp:taxon-name-part taxon-name-part-type="genus" reg="Batophila">B.</tp:taxon-name-part> <tp:taxon-name-part taxon-name-part-type="species" reg="jungchani">jungchani</tp:taxon-name-part></tp:taxon-name></italic> sp. nov. in high mountains of Taichung and Miaoli counties, <italic><tp:taxon-name><tp:taxon-name-part taxon-name-part-type="genus" reg="Batophila">B.</tp:taxon-name-part> <tp:taxon-name-part taxon-name-part-type="species" reg="huangi">huangi</tp:taxon-name-part></tp:taxon-name></italic> sp. nov. in lowlands of Miaoli County and high mountains of Hsinchu and Taoyuan counties (Fig. <xref ref-type="fig" rid="F13">13</xref>)]. Aedeagal shapes are diagnostic [rounded apex of aedeagus with truncate process at middle of apical margin in <italic><tp:taxon-name><tp:taxon-name-part taxon-name-part-type="genus" reg="Batophila">B.</tp:taxon-name-part> <tp:taxon-name-part taxon-name-part-type="species" reg="yuae">yuae</tp:taxon-name-part></tp:taxon-name></italic> sp. nov. (Fig. <xref ref-type="fig" rid="F26">26C</xref>), apically tapering aedeagus from apical 1/5 in <italic><tp:taxon-name><tp:taxon-name-part taxon-name-part-type="genus" reg="Batophila">B.</tp:taxon-name-part> <tp:taxon-name-part taxon-name-part-type="species" reg="wusheensis">wusheensis</tp:taxon-name-part></tp:taxon-name></italic> sp. nov. (Fig. <xref ref-type="fig" rid="F23">23C</xref>), widely rounded apex of aedeagus in <italic><tp:taxon-name><tp:taxon-name-part taxon-name-part-type="genus" reg="Batophila">B.</tp:taxon-name-part> <tp:taxon-name-part taxon-name-part-type="species" reg="houjayi">houjayi</tp:taxon-name-part></tp:taxon-name></italic> sp. nov. (Fig. <xref ref-type="fig" rid="F11">11C</xref>), subapically tapering apex of aedeagus in <italic><tp:taxon-name><tp:taxon-name-part taxon-name-part-type="genus" reg="Batophila">B.</tp:taxon-name-part> <tp:taxon-name-part taxon-name-part-type="species" reg="jungchani">jungchani</tp:taxon-name-part></tp:taxon-name></italic> sp. nov. (Fig. <xref ref-type="fig" rid="F15">15C</xref>), and rounded apex of aedeagus with a small, rounded process at middle of apical margin in <italic><tp:taxon-name><tp:taxon-name-part taxon-name-part-type="genus" reg="Batophila">B.</tp:taxon-name-part> <tp:taxon-name-part taxon-name-part-type="species" reg="huangi">huangi</tp:taxon-name-part></tp:taxon-name></italic> sp. nov. (Fig. <xref ref-type="fig" rid="F14">14C</xref>)].</p><fig id="F26" position="float" orientation="portrait"><object-id xmlns:xlink="http://www.w3.org/1999/xlink" content-type="doi" xlink:type="simple">10.3897/zookeys.1258.163900.figure26</object-id><object-id xmlns:xlink="http://www.w3.org/1999/xlink" content-type="arpha" xlink:type="simple">54AD5674-C6EF-5BF1-9A49-E8D20230DAC9</object-id><label>Figure 26.</label><caption><p><italic><tp:taxon-name><tp:taxon-name-part taxon-name-part-type="genus" reg="Batophila">Batophila</tp:taxon-name-part> <tp:taxon-name-part taxon-name-part-type="species" reg="yuae">yuae</tp:taxon-name-part></tp:taxon-name></italic> sp. nov. A. Antenna, male; B. Antenna, female; C. Aedeagus, dorsal view; D. Aedeagus, lateral view; E. Abdominal ventrite VIII, female; F. Spermatheca; G. Gonocoxae.</p></caption><graphic xmlns:xlink="http://www.w3.org/1999/xlink" xlink:href="zookeys-1258-073_article-163900__-g026.jpg" position="float" orientation="portrait" xlink:type="simple" id="oo_1456459.jpg"><uri content-type="original_file" xlink:type="simple">https://binary.pensoft.net/fig/1456459</uri></graphic></fig></tp:treatment-sec><tp:treatment-sec sec-type="description" id="SECID0EL1DI"><title>Description.</title><p>Male. Length 1.53–1.67 mm, width 0.76–0.80 mm. General color metallic dark bronze; antennae yellowish brown but six apical antennomeres darker; legs yellowish but femora of hind legs darkened. Antenna (Fig. <xref ref-type="fig" rid="F26">26A</xref>) filiform and antennomeres VIII–X wide, ratio of length of antennomeres I–XI to length of antennomere I 1.0: 0.6: 0.5: 0.5: 0.6: 0.6: 0.7: 0.7: 0.7: 0.6: 0.8; ratio of length to width of antennomeres I–XI 2.6: 2.1: 2.2: 2.4: 2.6: 2.5: 2.3: 2.0: 2.1: 1.8: 2.4. Pronotum 1.24–1.25× wider than long; lateral margins slightly rounded, anterolateral angles separated from lateral margins by weak emarginations, slightly narrowed basally, distance between anterolateral angles widest, 1.10–1.15× wider than basal margin. Elytra 1.31–1.34× longer than wide; lateral margins rounded, widest at basal 1/5, apex truncate; dorsoventrally flattened, apex visible in dorsal view; disc with longitudinal lines of coarse punctures, and indistinct longitudinal grooves along punctures present only near base, no ridges present between longitudinal grooves. Tarsomeres I of front and middle legs slightly swollen. Aedeagus (Fig. <xref ref-type="fig" rid="F26">26C, D</xref>) elongate, 6.6× longer than wide; parallel-sided, apically and strongly tapering near apex, apex with one transverse process, apical margin truncate; dorsal opening starting from apical 1/7 and basally membranous, tectum composed of three lobes, median lobe more ventral relative to lateral lobes and apical margin truncate, mostly membranous; moderately curved in lateral view; ventral surface with membranous area slender and small, starting from apical 1/8–1/3.</p><p>Female. Length 1.74–1.78 mm, width 0.86–0.92 mm. Antennae similar to males, ratio of length of antennomeres I–XI to length of antennomere I (Fig. <xref ref-type="fig" rid="F26">26B</xref>) 1.0: 0.6: 0.5: 0.6: 0.7: 0.6: 0.7: 0.6: 0.6: 0.6: 0.8; ratio of length to width of antennomeres I–XI 2.8: 2.5: 2.9: 2.9: 3.4: 2.5: 2.5: 2.3: 2.2: 2.0: 2.5. Elytra 1.31–1.38× longer than wide; lateral margins rounded, widest at basal 1/3, apex truncate; dorsoventrally convex, apex not visible in dorsal view; disc with longitudinal lines of coarse punctures, and indistinct longitudinal grooves along punctures present only near base, no ridges present between longitudinal grooves. Gonocoxae (Fig. <xref ref-type="fig" rid="F26">26F</xref>) slender, connected from basal 1/5 to base; each gonocoxa with seven long and one tiny setae from apical 1/5 to apex, subapically slightly curved. Ventrite VIII (Fig. <xref ref-type="fig" rid="F26">26E</xref>) weakly sclerotized apically, with several short setae at sides of apex, spiculum extremely elongate. Spermathecal receptaculum (Fig. <xref ref-type="fig" rid="F26">26G</xref>) strongly swollen, with transverse wrinkles at basal 1/2; pump wide and curved, with transverse wrinkles at apical 2/3; sclerotized spermathecal canal moderately long before base of spermathecal gland.</p></tp:treatment-sec><tp:treatment-sec sec-type="Food plants" id="SECID0EL2DI"><title>Food plants.</title><p><tp:taxon-name><tp:taxon-name-part taxon-name-part-type="family">Rosaceae</tp:taxon-name-part></tp:taxon-name>: <italic><tp:taxon-name><tp:taxon-name-part taxon-name-part-type="genus" reg="Rubus">Rubus</tp:taxon-name-part> <tp:taxon-name-part taxon-name-part-type="species" reg="corchorifolius">corchorifolius</tp:taxon-name-part></tp:taxon-name></italic> L. f.</p></tp:treatment-sec><tp:treatment-sec sec-type="etymology" id="SECID0EB3DI"><title>Etymology.</title><p>This new species is named for Su-Fang Yu (余素芳), the first member of TCRT to collect specimens.</p></tp:treatment-sec><tp:treatment-sec sec-type="distribution" id="SECID0EG3DI"><title>Distribution.</title><p>This species is widespread at lowlands of northern Taiwan (Fig. <xref ref-type="fig" rid="F13">13</xref>).</p></tp:treatment-sec><tp:treatment-sec><!--Section generated to contain objects referenced in tp:taxon-treatment.--><fig id="F10" position="float" orientation="portrait"><object-id xmlns:xlink="http://www.w3.org/1999/xlink" content-type="doi" xlink:type="simple">10.3897/zookeys.1258.163900.figure10</object-id><object-id xmlns:xlink="http://www.w3.org/1999/xlink" content-type="arpha" xlink:type="simple">7A11FEDC-5190-5E35-A48E-CD9EF9C05718</object-id><label>Figure 10.</label><caption><p>Habitus of <italic><tp:taxon-name><tp:taxon-name-part taxon-name-part-type="genus" reg="Batophila">Batophila</tp:taxon-name-part> <tp:taxon-name-part taxon-name-part-type="species" reg="houjayi">houjayi</tp:taxon-name-part></tp:taxon-name></italic> sp. nov., from Tsuifeng (翠峰) A. Male, paratype, dorsal view; B. Ditto, ventral view; C. Ditto, lateral view; D. Female, paratype, dorsal view; E. Ditto, ventral view; F. Ditto, lateral view.</p></caption><graphic xmlns:xlink="http://www.w3.org/1999/xlink" xlink:href="zookeys-1258-073_article-163900__-g010.jpg" position="float" orientation="portrait" xlink:type="simple" id="oo_1456443.jpg"><uri content-type="original_file" xlink:type="simple">https://binary.pensoft.net/fig/1456443</uri></graphic></fig><fig id="F12" position="float" orientation="portrait"><object-id xmlns:xlink="http://www.w3.org/1999/xlink" content-type="doi" xlink:type="simple">10.3897/zookeys.1258.163900.figure12</object-id><object-id xmlns:xlink="http://www.w3.org/1999/xlink" content-type="arpha" xlink:type="simple">2F9252C0-34F2-5062-9DF5-500179CB34D2</object-id><label>Figure 12.</label><caption><p>Habitus of <italic><tp:taxon-name><tp:taxon-name-part taxon-name-part-type="genus" reg="Batophila">Batophila</tp:taxon-name-part> <tp:taxon-name-part taxon-name-part-type="species" reg="houjayi">houjayi</tp:taxon-name-part></tp:taxon-name></italic> sp. nov., from Alishan (阿里山) A. Male, paratype, dorsal view; B. Ditto, ventral view; C. Ditto, lateral view; D. Female, paratype, dorsal view; E. Ditto, ventral view; F. Ditto, lateral view.</p></caption><graphic xmlns:xlink="http://www.w3.org/1999/xlink" xlink:href="zookeys-1258-073_article-163900__-g012.jpg" position="float" orientation="portrait" xlink:type="simple" id="oo_1456445.jpg"><uri content-type="original_file" xlink:type="simple">https://binary.pensoft.net/fig/1456445</uri></graphic></fig><fig id="F13" position="float" orientation="portrait"><object-id xmlns:xlink="http://www.w3.org/1999/xlink" content-type="doi" xlink:type="simple">10.3897/zookeys.1258.163900.figure13</object-id><object-id xmlns:xlink="http://www.w3.org/1999/xlink" content-type="arpha" xlink:type="simple">BB2DAD83-5349-5061-AFD5-4A37AC0700C1</object-id><label>Figure 13.</label><caption><p>Distribution map of <italic><tp:taxon-name><tp:taxon-name-part taxon-name-part-type="genus" reg="Batophila">Batophila</tp:taxon-name-part></tp:taxon-name></italic> species, solid line: 1000 m a.s.l., broken line: 2000 m a.s.l., black areas: 3000 m a.s.l. Red dots <italic><tp:taxon-name><tp:taxon-name-part taxon-name-part-type="genus" reg="Batophila">B.</tp:taxon-name-part> <tp:taxon-name-part taxon-name-part-type="species" reg="yuae">yuae</tp:taxon-name-part></tp:taxon-name></italic> sp. nov. Blue dots <italic><tp:taxon-name><tp:taxon-name-part taxon-name-part-type="genus" reg="Batophila">B.</tp:taxon-name-part> <tp:taxon-name-part taxon-name-part-type="species" reg="wusheensis">wusheensis</tp:taxon-name-part></tp:taxon-name></italic> sp. nov. Green dot <italic><tp:taxon-name><tp:taxon-name-part taxon-name-part-type="genus" reg="Batophila">B.</tp:taxon-name-part> <tp:taxon-name-part taxon-name-part-type="species" reg="jungchani">jungchani</tp:taxon-name-part></tp:taxon-name></italic> sp. nov. Pink dots <italic><tp:taxon-name><tp:taxon-name-part taxon-name-part-type="genus" reg="Batophila">B.</tp:taxon-name-part> <tp:taxon-name-part taxon-name-part-type="species" reg="houjayi">houjayi</tp:taxon-name-part></tp:taxon-name></italic> sp. nov. Purple dots <italic><tp:taxon-name><tp:taxon-name-part taxon-name-part-type="genus" reg="Batophila">B.</tp:taxon-name-part> <tp:taxon-name-part taxon-name-part-type="species" reg="huangi">huangi</tp:taxon-name-part></tp:taxon-name></italic> sp. nov.</p></caption><graphic xmlns:xlink="http://www.w3.org/1999/xlink" xlink:href="zookeys-1258-073_article-163900__-g013.jpg" position="float" orientation="portrait" xlink:type="simple" id="oo_1456446.jpg"><uri content-type="original_file" xlink:type="simple">https://binary.pensoft.net/fig/1456446</uri></graphic></fig><fig id="F23" position="float" orientation="portrait"><object-id xmlns:xlink="http://www.w3.org/1999/xlink" content-type="doi" xlink:type="simple">10.3897/zookeys.1258.163900.figure23</object-id><object-id xmlns:xlink="http://www.w3.org/1999/xlink" content-type="arpha" xlink:type="simple">245CDA0D-3443-5A3B-B272-B2B0224B4331</object-id><label>Figure 23.</label><caption><p><italic><tp:taxon-name><tp:taxon-name-part taxon-name-part-type="genus" reg="Batophila">Batophila</tp:taxon-name-part> <tp:taxon-name-part taxon-name-part-type="species" reg="wusheensis">wusheensis</tp:taxon-name-part></tp:taxon-name></italic> sp. nov. A. Antenna, male; B. Antenna, female; C. Aedeagus, dorsal view; D. Aedeagus, lateral view; E. Abdominal ventrite VIII, female; F. Spermatheca; G. Gonocoxae.</p></caption><graphic xmlns:xlink="http://www.w3.org/1999/xlink" xlink:href="zookeys-1258-073_article-163900__-g023.jpg" position="float" orientation="portrait" xlink:type="simple" id="oo_1456456.jpg"><uri content-type="original_file" xlink:type="simple">https://binary.pensoft.net/fig/1456456</uri></graphic></fig><fig id="F11" position="float" orientation="portrait"><object-id xmlns:xlink="http://www.w3.org/1999/xlink" content-type="doi" xlink:type="simple">10.3897/zookeys.1258.163900.figure11</object-id><object-id xmlns:xlink="http://www.w3.org/1999/xlink" content-type="arpha" xlink:type="simple">C4EF5147-700A-5FD6-89E7-3E120AF0F3C3</object-id><label>Figure 11.</label><caption><p><italic><tp:taxon-name><tp:taxon-name-part taxon-name-part-type="genus" reg="Batophila">Batophila</tp:taxon-name-part> <tp:taxon-name-part taxon-name-part-type="species" reg="houjayi">houjayi</tp:taxon-name-part></tp:taxon-name></italic> sp. nov. A. Antenna, male; B. Antenna, female; C. Aedeagus, dorsal view; D. Aedeagus, lateral view; E. Abdominal ventrite VIII, female; F. Spermatheca; G. Gonocoxae.</p></caption><graphic xmlns:xlink="http://www.w3.org/1999/xlink" xlink:href="zookeys-1258-073_article-163900__-g011.jpg" position="float" orientation="portrait" xlink:type="simple" id="oo_1456444.jpg"><uri content-type="original_file" xlink:type="simple">https://binary.pensoft.net/fig/1456444</uri></graphic></fig><fig id="F15" position="float" orientation="portrait"><object-id xmlns:xlink="http://www.w3.org/1999/xlink" content-type="doi" xlink:type="simple">10.3897/zookeys.1258.163900.figure15</object-id><object-id xmlns:xlink="http://www.w3.org/1999/xlink" content-type="arpha" xlink:type="simple">E6BBD489-0C78-50C9-9D6D-79DBEF945B64</object-id><label>Figure 15.</label><caption><p><italic><tp:taxon-name><tp:taxon-name-part taxon-name-part-type="genus" reg="Batophila">Batophila</tp:taxon-name-part> <tp:taxon-name-part taxon-name-part-type="species" reg="jungchani">jungchani</tp:taxon-name-part></tp:taxon-name></italic> sp. nov. A. Antenna, male; B. Antenna, female; C. Aedeagus, dorsal view; D. Aedeagus, lateral view; E. Abdominal ventrite VIII, female; F. Spermatheca; G. Gonocoxae.</p></caption><graphic xmlns:xlink="http://www.w3.org/1999/xlink" xlink:href="zookeys-1258-073_article-163900__-g015.jpg" position="float" orientation="portrait" xlink:type="simple" id="oo_1456448.jpg"><uri content-type="original_file" xlink:type="simple">https://binary.pensoft.net/fig/1456448</uri></graphic></fig><fig id="F14" position="float" orientation="portrait"><object-id xmlns:xlink="http://www.w3.org/1999/xlink" content-type="doi" xlink:type="simple">10.3897/zookeys.1258.163900.figure14</object-id><object-id xmlns:xlink="http://www.w3.org/1999/xlink" content-type="arpha" xlink:type="simple">6E04A7B9-8A90-54B0-A78A-543BE9ACA242</object-id><label>Figure 14.</label><caption><p><italic><tp:taxon-name><tp:taxon-name-part taxon-name-part-type="genus" reg="Batophila">Batophila</tp:taxon-name-part> <tp:taxon-name-part taxon-name-part-type="species" reg="huangi">huangi</tp:taxon-name-part></tp:taxon-name></italic> sp. nov. A. Antenna, male; B. Antenna, female; C. Aedeagus, dorsal view; D. Aedeagus, lateral view; E. Abdominal ventrite VIII, female; F. Spermatheca; G. Gonocoxae.</p></caption><graphic xmlns:xlink="http://www.w3.org/1999/xlink" xlink:href="zookeys-1258-073_article-163900__-g014.jpg" position="float" orientation="portrait" xlink:type="simple" id="oo_1456447.jpg"><uri content-type="original_file" xlink:type="simple">https://binary.pensoft.net/fig/1456447</uri></graphic></fig></tp:treatment-sec><ref-list><ref id="B3"><mixed-citation xmlns:xlink="http://www.w3.org/1999/xlink" xlink:type="simple"><person-group><name name-style="western"><surname>Chûjô</surname><given-names>M</given-names></name></person-group> (<year>1937</year>) <article-title>Studies on the <tp:taxon-name><tp:taxon-name-part taxon-name-part-type="family">Chrysomelidae</tp:taxon-name-part></tp:taxon-name> in the Japanese Empire (VIII). Subfamily <tp:taxon-name><tp:taxon-name-part taxon-name-part-type="subfamily">Halticinae</tp:taxon-name-part></tp:taxon-name> (8).</article-title><source>Transactions of the Natural History Society of Formosa</source><volume>27</volume>: <fpage>52</fpage>–<lpage>58</lpage>.</mixed-citation></ref></ref-list></tp:taxon-treatment>
